# Supplementary material for: Identifying a Common Autoimmune Gene Core as a Tool for Verifying Biological Significance and Applicability of Polygenic Risk Scores
Source: Int J Mol Sci. 2026 Jan 5;27(1):543. doi: 10.3390/ijms27010543 (PMC12786532; doi:10.3390/ijms27010543)
Supplement: Supplementary file 1 [file ijms-27-00543-s001.zip]

Archive with 12 entries (12 files):
- Figure S1-S4.svg
- S1 final_all_rsid_genes (1).xlsx
- S10 pairwise_gene_overlap_rocauc_percent (1).xlsx
- S11 expanded_gene_table.xlsx
- S2 binary_matrix_1000 (1).xlsx
- S3 binary_matrix_500 (1).xlsx
- S4 binary_matrix_250 (1).xlsx
- S5 binary_matrix_rocauc (1).xlsx
- S6 selected_genes_annotated_VEP (1) (1).xlsx
- S7 pairwise_gene_overlap_1000_percent (1).xlsx
- S8 pairwise_gene_overlap_500_percent (1).xlsx
- S9 pairwise_gene_overlap_250_percent (1).xlsx
