# Supplementary material for: Identifying a Common Autoimmune Gene Core as a Tool for Verifying Biological Significance and Applicability of Polygenic Risk Scores
Source: Int J Mol Sci. 2026 Jan 5;27(1):543. doi: 10.3390/ijms27010543 (PMC12786532; doi:10.3390/ijms27010543)
Supplement: Supplementary file 1 [file ijms-27-00543-s001.zip › S1 final_all_rsid_genes (1).xlsx]

## Sheet: Sheet1
rsID	Gene	Diagnosis	Source	effect_weight
rs1801274	FCGR2A	systemic lupus erythematosus	PGS003960	0.19062
rs2205960	TNFSF4	systemic lupus erythematosus	PGS003960	0.300105
rs2476601	AP4B1-AS1	systemic lupus erythematosus	PGS003960	0.329304
rs2476601	PTPN22	systemic lupus erythematosus	PGS003960	0.329304
rs17849501	NCF2	systemic lupus erythematosus	PGS003960	0.806476
rs3821236	STAT4	systemic lupus erythematosus	PGS003960	0.398776
rs7574865	STAT4	systemic lupus erythematosus	PGS003960	0.425268
rs2111485	LOC105373724	systemic lupus erythematosus	PGS003960	0.131028
rs6740462	LOC105374780	systemic lupus erythematosus	PGS003960	0.0198026
rs3768792	IKZF2	systemic lupus erythematosus	PGS003960	0.215111
rs564799	IL12A-AS1	systemic lupus erythematosus	PGS003960	0.14842
rs6445975	PXK	systemic lupus erythematosus	PGS003960	0.223144
rs1132200	TMEM39A	systemic lupus erythematosus	PGS003960	0.239017
rs10516487	BANK1	systemic lupus erythematosus	PGS003960	0.223144
rs907715	IL21	systemic lupus erythematosus	PGS003960	0.139762
rs3733345	DGKQ	systemic lupus erythematosus	PGS003960	0.113329
rs6889239	TNIP1	systemic lupus erythematosus	PGS003960	0.277632
rs4388254	VDAC1	systemic lupus erythematosus	PGS003960	0.385262
rs1150757	TNXB	systemic lupus erythematosus	PGS003960	0.845868
rs74290525	SLC44A4	systemic lupus erythematosus	PGS003960	0.722706
rs11755393	UHRF1BP1	systemic lupus erythematosus	PGS003960	0.239017
rs4712969	SLC17A1	systemic lupus erythematosus	PGS003960	0.350657
rs4712969	SLC17A4	systemic lupus erythematosus	PGS003960	0.350657
rs849142	JAZF1	systemic lupus erythematosus	PGS003960	0.0861777
rs12534421	TNPO3	systemic lupus erythematosus	PGS003960	0.530628
rs7829816	LYN	systemic lupus erythematosus	PGS003960	0.0487902
rs1966115	LOC105375911	systemic lupus erythematosus	PGS003960	0.0676586
rs2955587	FAM86B3P	systemic lupus erythematosus	PGS003960	0.139762
rs7097397	WDFY4	systemic lupus erythematosus	PGS003960	0.198851
rs1913517	LRRC18	systemic lupus erythematosus	PGS003960	0.215111
rs1913517	WDFY4	systemic lupus erythematosus	PGS003960	0.215111
rs3794060	NADSYN1	systemic lupus erythematosus	PGS003960	0.122218
rs4963128	PHRF1	systemic lupus erythematosus	PGS003960	0.270027
rs6590330	LOC124902789	systemic lupus erythematosus	PGS003960	0.314811
rs1059312	SLC15A4	systemic lupus erythematosus	PGS003960	0.157004
rs10774625	ATXN2	systemic lupus erythematosus	PGS003960	0.165514
rs2289583	SCAMP5	systemic lupus erythematosus	PGS003960	0.182322
rs11073328	FAM98B	systemic lupus erythematosus	PGS003960	0.662688
rs9652601	CLEC16A	systemic lupus erythematosus	PGS003960	0.157004
rs2041670	CLEC16A	systemic lupus erythematosus	PGS003960	0.165514
rs2941509	IKZF3	systemic lupus erythematosus	PGS003960	0.300105
rs2286672	PLD2	systemic lupus erythematosus	PGS003960	0.215111
rs2304256	TYK2	systemic lupus erythematosus	PGS003960	0.231112
rs3093030	ICAM1	systemic lupus erythematosus	PGS003960	0.0198026
rs3093030	ICAM4	systemic lupus erythematosus	PGS003960	0.0198026
rs6683603	LINC01714	psoriasis	PGS004315	0.139762
rs11465804	IL23R	psoriasis	PGS004315	0.518794
rs10789229	IL23R	psoriasis	PGS004315	0.113329
rs11209006	IL23R	psoriasis	PGS004315	0.10436
rs62149416	REL-DT	psoriasis	PGS004315	0.157004
rs2111485	LOC105373724	psoriasis	PGS004315	0.34359
rs3747517	IFIH1	psoriasis	PGS004315	0.262364
rs4685408	PLCL2	psoriasis	PGS004315	0.113329
rs7637230	LINC02085	psoriasis	PGS004315	0.131028
rs39841	ERAP1	psoriasis	PGS004315	0.215111
rs39841	LOC124901031	psoriasis	PGS004315	0.215111
rs7705093	LNPEP	psoriasis	PGS004315	0.0861777
rs847	IL13	psoriasis	PGS004315	0.14842
rs8177833	TNIP1	psoriasis	PGS004315	0.444686
rs112377695	IL12B	psoriasis	PGS004315	0.19062
rs9392618	EXOC2	psoriasis	PGS004315	0.113329
rs2243621	HCP5	psoriasis	PGS004315	0.113329
rs2904784	MICB-DT	psoriasis	PGS004315	0.173953
rs17184367	OR2H2	psoriasis	PGS004315	0.139762
rs9468932	LINC02571	psoriasis	PGS004315	0.198851
rs9468932	LOC112267902	psoriasis	PGS004315	0.198851
rs775315321	LST1	psoriasis	PGS004315	0.207014
rs1239195707	LOC124901300	psoriasis	PGS004315	0.329304
rs11153277	MFSD4B	psoriasis	PGS004315	0.0953102
rs11153277	MFSD4B-DT	psoriasis	PGS004315	0.0953102
rs582757	TNFAIP3	psoriasis	PGS004315	0.207014
rs1122861	LOC112267968	psoriasis	PGS004315	0.165514
rs2700987	ELMO1	psoriasis	PGS004315	0.122218
rs11795343	DDX58	psoriasis	PGS004315	0.10436
rs2675662	CAMK2G	psoriasis	PGS004315	0.113329
rs1250546	ZMIZ1	psoriasis	PGS004315	0.10436
rs510372	CCDC88B	psoriasis	PGS004315	0.113329
rs11213262	ZC3H12C	psoriasis	PGS004315	0.165514
rs3802826	ETS1	psoriasis	PGS004315	0.113329
rs11575232	STAT2	psoriasis	PGS004315	0.34359
rs3759094	LOC105369782	psoriasis	PGS004315	0.0953102
rs3759094	PA2G4	psoriasis	PGS004315	0.0953102
rs367569	LOC105371082	psoriasis	PGS004315	0.10436
rs2199036	STX1B	psoriasis	PGS004315	0.14842
rs28998802	NOS2	psoriasis	PGS004315	0.215111
rs9282801	NOS2	psoriasis	PGS004315	0.113329
rs72823047	CAVIN1	psoriasis	PGS004315	0.131028
rs11653893	CARD14	psoriasis	PGS004315	0.0861777
rs11653893	SGSH	psoriasis	PGS004315	0.0861777
rs552326	LOC124904307	psoriasis	PGS004315	0.113329
rs34536443	TYK2	psoriasis	PGS004315	0.631272
rs12720356	TYK2	psoriasis	PGS004315	0.223144
rs4804528	DNM2	psoriasis	PGS004315	0.131028
rs2256609	UBE2L3	psoriasis	PGS004315	0.131028
rs2477077	DENND1B	psoriasis	PGS004315	0.0953102
rs28512356	TP63	psoriasis	PGS004315	0.0953102
rs4712528	CDKAL1	psoriasis	PGS004315	0.165514
rs34394770	COG6	psoriasis	PGS004315	0.076961
rs34517439	DNAJB4	psoriasis	PGS004315	0.165514
rs41298997	IKBKE	psoriasis	PGS004315	0.122218
rs61871342	BLOC1S2	psoriasis	PGS004315	0.0953102
rs118086960	LOC124902693	psoriasis	PGS004315	0.113329
rs11053802	KLRC1	psoriasis	PGS004315	0.10436
rs11059675	LRRC43	psoriasis	PGS004315	0.0953102
rs9513593	GPR183	psoriasis	PGS004315	0.113329
rs9513593	UBAC2	psoriasis	PGS004315	0.113329
rs28624578	KLF13	psoriasis	PGS004315	0.165514
rs55823223	TRIM65	psoriasis	PGS004315	0.139762
rs559406	PTPN2	psoriasis	PGS004315	0.0953102
rs492602	FUT2	psoriasis	PGS004315	0.10436
rs492602	LOC105447645	psoriasis	PGS004315	0.10436
rs199886862	PRAMEF20	ulcerative colitis	PGS001306	0.000646327
rs10917536	TMCO4	ulcerative colitis	PGS001306	0.0226987
rs3806310	RNF186	ulcerative colitis	PGS001306	-0.0121473
rs4654897	LOC105376823	ulcerative colitis	PGS001306	-0.0635688
rs1004819	IL23R	ulcerative colitis	PGS001306	0.0722039
rs648614	FPGT-TNNI3K	ulcerative colitis	PGS001306	-0.0118788
rs648614	LRRC53	ulcerative colitis	PGS001306	-0.0118788
rs648614	TNNI3K	ulcerative colitis	PGS001306	-0.0118788
rs5775882	COL24A1	ulcerative colitis	PGS001306	0.00850702
rs8480	MRPL9	ulcerative colitis	PGS001306	-0.013262
rs12756855	TDRKH	ulcerative colitis	PGS001306	0.0292612
rs1801274	FCGR2A	ulcerative colitis	PGS001306	-0.0926925
rs627928	RNASEL	ulcerative colitis	PGS001306	-0.00783267
rs3753959	INAVA	ulcerative colitis	PGS001306	0.021623
rs11583410	OR2B11	ulcerative colitis	PGS001306	-0.0207573
rs2907	MAP3K8	ulcerative colitis	PGS001306	0.00849432
rs7076156	LOC105378327	ulcerative colitis	PGS001306	0.0306882
rs7076156	LOC124902436	ulcerative colitis	PGS001306	0.0306882
rs10823148	MYPN	ulcerative colitis	PGS001306	0.000259866
rs2736911	ARMS2	ulcerative colitis	PGS001306	-0.00876895
rs2736911	LOC105378525	ulcerative colitis	PGS001306	-0.00876895
rs41411848	MUC2	ulcerative colitis	PGS001306	0.00255114
rs4509745	LOC105376533	ulcerative colitis	PGS001306	0.00847292
rs4509745	OVCH2	ulcerative colitis	PGS001306	0.00847292
rs7113279	SLC22A24	ulcerative colitis	PGS001306	-0.00757112
rs1939749	SLC22A24	ulcerative colitis	PGS001306	-0.0152073
rs10891349	LINC02762	ulcerative colitis	PGS001306	0.0019429
rs12823100	KLRG1	ulcerative colitis	PGS001306	0.00861775
rs2708381	PRH1	ulcerative colitis	PGS001306	0.0296598
rs2708381	PRH1-PRR4	ulcerative colitis	PGS001306	0.0296598
rs2708381	PRH1-TAS2R14	ulcerative colitis	PGS001306	0.0296598
rs2708381	TAS2R46	ulcerative colitis	PGS001306	0.0296598
rs11633613	LOC105370768	ulcerative colitis	PGS001306	0.0263124
rs57809907	DNAAF4	ulcerative colitis	PGS001306	0.000539752
rs57809907	DNAAF4-CCPG1	ulcerative colitis	PGS001306	0.000539752
rs2919358	KBTBD13	ulcerative colitis	PGS001306	0.00154139
rs2919358	RASL12	ulcerative colitis	PGS001306	0.00154139
rs12898397	ULK3	ulcerative colitis	PGS001306	0.0128434
rs2106673	MAN2A2	ulcerative colitis	PGS001306	0.00376573
rs12928220	ALG1	ulcerative colitis	PGS001306	0.00379729
rs12928220	EEF2KMT	ulcerative colitis	PGS001306	0.00379729
rs11640138	LOC105371082	ulcerative colitis	PGS001306	0.0270838
rs11640138	TNP2	ulcerative colitis	PGS001306	0.0270838
rs480400	SGF29	ulcerative colitis	PGS001306	0.0023396
rs7498665	SH2B1	ulcerative colitis	PGS001306	0.0357385
rs3826192	CES1	ulcerative colitis	PGS001306	0.000643369
rs11150370	PKD1L2	ulcerative colitis	PGS001306	-0.00466357
rs8522	CYB5D1	ulcerative colitis	PGS001306	0.00573206
rs8522	NAA38	ulcerative colitis	PGS001306	0.00573206
rs11650083	CNTROB	ulcerative colitis	PGS001306	0.0166876
rs2289629	SSH2	ulcerative colitis	PGS001306	0.0433758
rs1043515	PIP4K2B	ulcerative colitis	PGS001306	0.0129222
rs11078928	GSDMB	ulcerative colitis	PGS001306	0.0174309
rs7220138	ASB16	ulcerative colitis	PGS001306	-0.00526004
rs7220138	ASB16-AS1	ulcerative colitis	PGS001306	-0.00526004
rs3180912	ASB16-AS1	ulcerative colitis	PGS001306	0.000624673
rs5820737	SNF8	ulcerative colitis	PGS001306	-0.00776362
rs12450550	EME1	ulcerative colitis	PGS001306	0.00214504
rs6503870	TEX14	ulcerative colitis	PGS001306	-0.00444845
rs8097892	MPPE1	ulcerative colitis	PGS001306	-0.000826182
rs748039	CELF4	ulcerative colitis	PGS001306	0.0289213
rs3865452	COQ8B	ulcerative colitis	PGS001306	-0.00601278
rs3745540	KLK12	ulcerative colitis	PGS001306	-0.00114108
rs3810115	ZNF320	ulcerative colitis	PGS001306	-0.000134249
rs7256349	ZNF274	ulcerative colitis	PGS001306	0.0373793
rs908275	FLJ33534	ulcerative colitis	PGS001306	0.00243596
rs2195493	LOC124906180	ulcerative colitis	PGS001306	-0.0035309
rs10188217	PUS10	ulcerative colitis	PGS001306	0.0192812
rs4453725	NFU1	ulcerative colitis	PGS001306	0.00385942
rs1052161	ALMS1	ulcerative colitis	PGS001306	-0.00169846
rs61748245	GRB14	ulcerative colitis	PGS001306	0.00349075
rs2276611	PPIG	ulcerative colitis	PGS001306	-0.00437012
rs10165504	MYOSLID-AS1	ulcerative colitis	PGS001306	0.00171768
rs3749171	GPR35	ulcerative colitis	PGS001306	0.0416907
rs11467417	DEFB126	ulcerative colitis	PGS001306	-0.00194698
rs625372	SIGLEC1	ulcerative colitis	PGS001306	0.00113116
rs4911223	ASXL1	ulcerative colitis	PGS001306	0.0036938
rs2424922	DNMT3B	ulcerative colitis	PGS001306	0.0127053
rs2424993	DYNLRB1	ulcerative colitis	PGS001306	0.00376887
rs3810483	HELZ2	ulcerative colitis	PGS001306	-0.02326
rs2849997	IL10RB	ulcerative colitis	PGS001306	0.00520948
rs2269169	PDE9A	ulcerative colitis	PGS001306	0.00371099
rs28502153	GAB4	ulcerative colitis	PGS001306	0.000138033
rs879577	IL17RA	ulcerative colitis	PGS001306	0.00183535
rs5760301	SPECC1L	ulcerative colitis	PGS001306	0.00582807
rs5760301	SPECC1L-ADORA2A	ulcerative colitis	PGS001306	0.00582807
rs663048	SEZ6L	ulcerative colitis	PGS001306	-0.0177366
rs2069235	SYNGR1	ulcerative colitis	PGS001306	0.00418724
rs6971	TSPO	ulcerative colitis	PGS001306	0.00254288
rs5771069	IL17REL	ulcerative colitis	PGS001306	0.0236145
rs3197999	APEH	ulcerative colitis	PGS001306	0.0426291
rs3197999	MST1	ulcerative colitis	PGS001306	0.0426291
rs4060726	DNAH12	ulcerative colitis	PGS001306	0.0190722
rs7633797	ALG1L	ulcerative colitis	PGS001306	0.0040304
rs6776064	CEP19	ulcerative colitis	PGS001306	0.00235736
rs62333013	LOC102723331	ulcerative colitis	PGS001306	-0.0141544
rs62333013	PALLD	ulcerative colitis	PGS001306	-0.0141544
rs11132330	SORBS2	ulcerative colitis	PGS001306	0.0035542
rs3775291	TLR3	ulcerative colitis	PGS001306	0.00069304
rs267939	DAP	ulcerative colitis	PGS001306	-0.026107
rs6870865	CDH12	ulcerative colitis	PGS001306	-0.0116805
rs6595440	CEP120	ulcerative colitis	PGS001306	0.0052908
rs1050152	MIR3936HG	ulcerative colitis	PGS001306	0.0185002
rs1050152	SLC22A4	ulcerative colitis	PGS001306	0.0185002
rs254560	PITX1-AS1	ulcerative colitis	PGS001306	0.0081406
rs244903	RARS1	ulcerative colitis	PGS001306	-0.0150935
rs9358799	RIPOR2	ulcerative colitis	PGS001306	-0.00495911
rs2857766	MOG	ulcerative colitis	PGS001306	0.000311909
rs916568	HCG17	ulcerative colitis	PGS001306	0.0181497
rs41521946	BTNL2	ulcerative colitis	PGS001306	0.00293245
rs41521946	TSBP1-AS1	ulcerative colitis	PGS001306	0.00293245
rs9269819	HLA-DRB1	ulcerative colitis	PGS001306	-0.0266036
rs9273363	HLA-DQB1-AS1	ulcerative colitis	PGS001306	-0.0258199
rs1130399	HLA-DQB1	ulcerative colitis	PGS001306	-0.0293106
rs241448	TAP2	ulcerative colitis	PGS001306	0.0108021
rs3819720	TAP2	ulcerative colitis	PGS001306	-0.00253277
rs605777	LINC03004	ulcerative colitis	PGS001306	-0.00926203
rs605777	LOC105378018	ulcerative colitis	PGS001306	-0.00926203
rs237025	SUMO4	ulcerative colitis	PGS001306	-0.0100015
rs237025	TAB2	ulcerative colitis	PGS001306	-0.0100015
rs798489	AMZ1	ulcerative colitis	PGS001306	-0.0195013
rs798489	GNA12	ulcerative colitis	PGS001306	-0.0195013
rs6460967	LOC107986768	ulcerative colitis	PGS001306	0.00680566
rs6460967	SCIN	ulcerative colitis	PGS001306	0.00680566
rs71689664	ZNF3	ulcerative colitis	PGS001306	0.00409731
rs71689664	ZSCAN21	ulcerative colitis	PGS001306	0.00409731
rs72364644	ZAN	ulcerative colitis	PGS001306	0.00568594
rs4598195	LOC105375444	ulcerative colitis	PGS001306	-0.000954171
rs2004640	IRF5	ulcerative colitis	PGS001306	0.0423403
rs2617045	CSMD1	ulcerative colitis	PGS001306	-0.00961756
rs8192879	CYP7A1	ulcerative colitis	PGS001306	0.0077833
rs3808607	CYP7A1	ulcerative colitis	PGS001306	0.00289472
rs6988253	TOX	ulcerative colitis	PGS001306	0.0247961
rs180223	TG	ulcerative colitis	PGS001306	-0.0160744
rs4538	CYP11B2	ulcerative colitis	PGS001306	-5.4452e-06
rs2378757	CTSL	ulcerative colitis	PGS001306	-0.000897454
rs7871267	ZNF169	ulcerative colitis	PGS001306	-0.0137253
rs4246905	TNFSF15	ulcerative colitis	PGS001306	0.0213621
rs4077515	CARD9	ulcerative colitis	PGS001306	0.0105614
rs808119	ANOS1	ulcerative colitis	PGS001306	-0.00654964
rs6609159	CASK	ulcerative colitis	PGS001306	-0.0199229
rs5916724	IL1RAPL2	ulcerative colitis	PGS001306	-0.00290274
rs5916731	IL1RAPL2	ulcerative colitis	PGS001306	-0.0120404
rs5916731	TEX13A	ulcerative colitis	PGS001306	-0.0120404
rs1804495	SERPINA7	ulcerative colitis	PGS001306	-0.00241233
rs12008095	GUCY2F	ulcerative colitis	PGS001306	0.000786792
rs17271416	WDR44	ulcerative colitis	PGS001306	0.0221798
rs237520	UBE2NL	ulcerative colitis	PGS001306	0.0132319
rs16826069	MACF1	multiple sclerosis	PGS001270	0.00630462
rs2307130	AGL	multiple sclerosis	PGS001270	-0.00584793
rs3740955	RAG1	multiple sclerosis	PGS001270	-0.000102947
rs11231397	SLC22A25	multiple sclerosis	PGS001270	0.011772
rs3741395	CDC42BPG	multiple sclerosis	PGS001270	-0.0285605
rs4902647	ZFP36L1	multiple sclerosis	PGS001270	-0.0207351
rs78187751	GALC	multiple sclerosis	PGS001270	0.0663576
rs3179969	SPATA7	multiple sclerosis	PGS001270	-0.027555
rs28397949	CDH13	multiple sclerosis	PGS001270	-0.000935958
rs1292053	TUBD1	multiple sclerosis	PGS001270	0.00411963
rs4804079	ACTL9	multiple sclerosis	PGS001270	0.0166156
rs3217319	ZNF480	multiple sclerosis	PGS001270	-0.000190037
rs220219	ZNF295-AS1	multiple sclerosis	PGS001270	0.0301455
rs2866413	MANBA	multiple sclerosis	PGS001270	0.0368302
rs2228213	HIVEP1	multiple sclerosis	PGS001270	-0.0204317
rs2076485	OR2I1P	multiple sclerosis	PGS001270	-0.00668635
rs2076485	UBD	multiple sclerosis	PGS001270	-0.00668635
rs3131044	HCG20	multiple sclerosis	PGS001270	0.0348637
rs2284178	HCP5	multiple sclerosis	PGS001270	-0.0165218
rs560505	TSBP1	multiple sclerosis	PGS001270	-0.0375751
rs560505	TSBP1-AS1	multiple sclerosis	PGS001270	-0.0375751
rs8084	HLA-DRA	multiple sclerosis	PGS001270	-0.0671514
rs17316116	ARMC2	multiple sclerosis	PGS001270	0.00247305
rs17316116	LOC124901373	multiple sclerosis	PGS001270	0.00247305
rs3734381	CEP85L	multiple sclerosis	PGS001270	-0.00136821
rs3734381	LOC107986524	multiple sclerosis	PGS001270	-0.00136821
rs214976	SYNE1	multiple sclerosis	PGS001270	0.00992131
rs2074697	SSPOP	multiple sclerosis	PGS001270	-0.0201048
rs11136343	PARP10	multiple sclerosis	PGS001270	0.0201492
rs11136344	PARP10	multiple sclerosis	PGS001270	0.0268399
rs2290380	TGIF2LX	multiple sclerosis	PGS001270	0.00744908
rs10109752	LOC105375840	celiac disease	PGS004930	0.028375
rs10118930	INSL6	celiac disease	PGS004930	-0.00283459
rs1013001	ABCC13	celiac disease	PGS004930	-0.00371854
rs10140023	NIN	celiac disease	PGS004930	0.0184871
rs1018358	GPATCH8	celiac disease	PGS004930	-0.00211345
rs10188217	PUS10	celiac disease	PGS004930	-0.0370666
rs10215958	LOC107986820	celiac disease	PGS004930	-0.0122256
rs10221698	KIAA2012	celiac disease	PGS004930	0.00451642
rs1044317	ABCG1	celiac disease	PGS004930	-0.0217642
rs10447683	GRID2IP	celiac disease	PGS004930	-0.00111954
rs10447683	LOC101927325	celiac disease	PGS004930	-0.00111954
rs10463293	CAMK2A	celiac disease	PGS004930	0.00268108
rs10471477	PDE4D	celiac disease	PGS004930	0.00751888
rs1050813	SERPINE1	celiac disease	PGS004930	-1.914e-06
rs1053959	PTGR1	celiac disease	PGS004930	0.00211204
rs1072389	LOC105377277	celiac disease	PGS004930	-0.00159167
rs1072389	MTHFD2L	celiac disease	PGS004930	-0.00159167
rs10774625	ATXN2	celiac disease	PGS004930	0.110703
rs10781499	CARD9	celiac disease	PGS004930	-0.00904738
rs10795763	IL2RA	celiac disease	PGS004930	-0.0731409
rs10845983	SLC2A14	celiac disease	PGS004930	-0.000853176
rs10846448	LOC105369677	celiac disease	PGS004930	0.00976097
rs10851225	MYO16	celiac disease	PGS004930	0.0103444
rs10885051	RBM20	celiac disease	PGS004930	-0.00678638
rs10894470	LOC107984413	celiac disease	PGS004930	-0.00548929
rs10894470	NTM	celiac disease	PGS004930	-0.00548929
rs10904247	LINC00703	celiac disease	PGS004930	-0.0120887
rs10904247	LOC105376372	celiac disease	PGS004930	-0.0120887
rs10911363	NCF2	celiac disease	PGS004930	-0.00252563
rs10914466	COL16A1	celiac disease	PGS004930	-0.0214144
rs10933021	AP1S3	celiac disease	PGS004930	0.0169889
rs11057602	NCOR2	celiac disease	PGS004930	-0.00693514
rs11057629	NCOR2	celiac disease	PGS004930	-0.00249714
rs11059774	TMEM132C	celiac disease	PGS004930	0.0279437
rs11070687	FAM227B	celiac disease	PGS004930	0.00514798
rs11070687	GALK2	celiac disease	PGS004930	0.00514798
rs11082582	MIR4527HG	celiac disease	PGS004930	0.0154747
rs11100483	MAML3	celiac disease	PGS004930	-0.0223714
rs11163778	LINC01725	celiac disease	PGS004930	-0.0147822
rs11195135	LOC105378482	celiac disease	PGS004930	-0.0132769
rs1122326	HSPB9	celiac disease	PGS004930	-0.0056133
rs1122326	KAT2A	celiac disease	PGS004930	-0.0056133
rs113203	UMODL1	celiac disease	PGS004930	0.0213307
rs113203	UMODL1-AS1	celiac disease	PGS004930	0.0213307
rs11602321	MS4A10	celiac disease	PGS004930	0.00721656
rs11625990	LOC124903346	celiac disease	PGS004930	-0.00815925
rs11625990	LTBP2	celiac disease	PGS004930	-0.00815925
rs11641181	SHISA9	celiac disease	PGS004930	-0.00595202
rs11653487	PIP4K2B	celiac disease	PGS004930	-0.00933783
rs11665965	ARHGEF1	celiac disease	PGS004930	-0.00123811
rs11665965	ERFL	celiac disease	PGS004930	-0.00123811
rs11707807	LPP	celiac disease	PGS004930	0.00458993
rs11712165	ARHGAP31	celiac disease	PGS004930	-0.0452291
rs11712165	LOC124906273	celiac disease	PGS004930	-0.0452291
rs11729197	C1QTNF7-AS1	celiac disease	PGS004930	-0.0290735
rs11786496	NCOA2	celiac disease	PGS004930	-0.0146929
rs1182964	NT5C1A	celiac disease	PGS004930	0.0125209
rs11832772	PRICKLE1	celiac disease	PGS004930	-0.0121845
rs11903959	LOC105373909	celiac disease	PGS004930	0.0061467
rs11936122	SLIT2	celiac disease	PGS004930	0.00980452
rs12127930	KANK4	celiac disease	PGS004930	0.012782
rs12405977	NGF-AS1	celiac disease	PGS004930	0.0131168
rs12438019	AP3S2	celiac disease	PGS004930	0.00506101
rs12438019	ARPIN-AP3S2	celiac disease	PGS004930	0.00506101
rs12438019	LOC124903552	celiac disease	PGS004930	0.00506101
rs12454802	NETO1	celiac disease	PGS004930	0.0117662
rs12516079	LINC02122	celiac disease	PGS004930	0.0111278
rs12535652	DPP6	celiac disease	PGS004930	0.00499352
rs12541651	RAB11FIP1	celiac disease	PGS004930	-0.0348221
rs12604685	LOC105372190	celiac disease	PGS004930	0.0290425
rs12606529	KLHL14	celiac disease	PGS004930	-0.0129879
rs12681828	LOXL2	celiac disease	PGS004930	-0.0111113
rs12759395	KIF26B	celiac disease	PGS004930	-0.00668078
rs12759395	LOC105373265	celiac disease	PGS004930	-0.00668078
rs12823318	PIWIL1	celiac disease	PGS004930	-0.00604161
rs12823318	RIMBP2	celiac disease	PGS004930	-0.00604161
rs12824513	TSPAN11	celiac disease	PGS004930	0.00772937
rs12898089	EML1	celiac disease	PGS004930	-0.00727135
rs12910333	LOC102724001	celiac disease	PGS004930	-0.00721013
rs1293400	TSHZ2	celiac disease	PGS004930	0.00872506
rs12975183	GNA15	celiac disease	PGS004930	0.0177304
rs13010713	LINC01934	celiac disease	PGS004930	-0.035621
rs13012645	TMEM131	celiac disease	PGS004930	0.016971
rs13041926	PTPRT	celiac disease	PGS004930	0.00232993
rs13192462	LOC124901404	celiac disease	PGS004930	0.0226689
rs1323292	LOC105371664	celiac disease	PGS004930	-0.0295458
rs1323295	LOC105371664	celiac disease	PGS004930	-0.0331299
rs132549	ZNRF3	celiac disease	PGS004930	0.0186376
rs1341148	RPS6KC1	celiac disease	PGS004930	0.0222361
rs1381966	MEPE	celiac disease	PGS004930	0.00469952
rs1394647	PDZD2	celiac disease	PGS004930	0.000721245
rs1418843	LOC107985213	celiac disease	PGS004930	0.00096832
rs1418843	OR10R2	celiac disease	PGS004930	0.00096832
rs1419493	GRM8	celiac disease	PGS004930	0.000624289
rs1429573	CCBE1	celiac disease	PGS004930	-0.00285199
rs1431403	HLA-DPA1	celiac disease	PGS004930	-0.211383
rs1431403	HLA-DPB1	celiac disease	PGS004930	-0.211383
rs1433964	ZFHX4	celiac disease	PGS004930	-0.00341875
rs1461100	IQCJ-SCHIP1	celiac disease	PGS004930	0.0269888
rs1461100	SCHIP1	celiac disease	PGS004930	0.0269888
rs1463185	LOC102724710	celiac disease	PGS004930	0.000543594
rs1464510	LPP	celiac disease	PGS004930	-0.0528888
rs1465726	GLT1D1	celiac disease	PGS004930	0.00587664
rs1517116	C8orf34	celiac disease	PGS004930	0.00552434
rs1549314	PPP6C	celiac disease	PGS004930	0.00162623
rs1555486	TACC2	celiac disease	PGS004930	-0.0123709
rs1567092	CADPS	celiac disease	PGS004930	-0.00656717
rs1609458	MUC16	celiac disease	PGS004930	0.00673411
rs1609698	ARMH4	celiac disease	PGS004930	-0.0111743
rs1638588	RPS6KB2	celiac disease	PGS004930	0.0264243
rs1671499	LOC101928362	celiac disease	PGS004930	0.0110083
rs170550	UTS2	celiac disease	PGS004930	-0.0186461
rs171445	EMX2OS	celiac disease	PGS004930	0.014379
rs1738074	TAGAP	celiac disease	PGS004930	0.0277975
rs1738074	TAGAP-AS1	celiac disease	PGS004930	0.0277975
rs17388568	ADAD1	celiac disease	PGS004930	-0.0923596
rs17549366	LOC124901056	celiac disease	PGS004930	0.0261412
rs17780561	LINC01411	celiac disease	PGS004930	0.00814547
rs1786798	CELF4	celiac disease	PGS004930	0.00396752
rs1786800	CELF4	celiac disease	PGS004930	0.0121629
rs1788103	CD226	celiac disease	PGS004930	-0.0205121
rs1837971	NAV2	celiac disease	PGS004930	-0.0241342
rs1888822	LOC112267955	celiac disease	PGS004930	0.00172862
rs1888822	SCUBE3	celiac disease	PGS004930	0.00172862
rs1889049	FREM1	celiac disease	PGS004930	0.0164685
rs1890704	LOC400212	celiac disease	PGS004930	0.00624131
rs1916	SFI1	celiac disease	PGS004930	0.0451637
rs1920427	NAV3	celiac disease	PGS004930	0.00534823
rs1946607	LINC01848	celiac disease	PGS004930	-0.00840975
rs1956920	CMA1	celiac disease	PGS004930	-0.00907599
rs1966850	LINC02235	celiac disease	PGS004930	-0.00388492
rs201611	MYH3	celiac disease	PGS004930	-0.00135607
rs2017246	JPH2	celiac disease	PGS004930	-0.00456097
rs2035472	ALDH7A1	celiac disease	PGS004930	0.00531769
rs2040406	LOC124901301	celiac disease	PGS004930	-0.0764426
rs2041547	GCK	celiac disease	PGS004930	0.002338
rs204989	GPSM3	celiac disease	PGS004930	-0.0770472
rs2060008	SC5D	celiac disease	PGS004930	0.00469003
rs2068941	CHRM3	celiac disease	PGS004930	-0.0281932
rs2075746	CCL15	celiac disease	PGS004930	-0.00102875
rs2075746	CCL15-CCL14	celiac disease	PGS004930	-0.00102875
rs212388	LOC112267968	celiac disease	PGS004930	0.041709
rs2153290	GREM2	celiac disease	PGS004930	-0.00506718
rs2154202	TLL2	celiac disease	PGS004930	0.00486458
rs2155954	CELF4	celiac disease	PGS004930	-0.00142954
rs2178057	PPP1R9A	celiac disease	PGS004930	-0.0152954
rs218307	TLK1	celiac disease	PGS004930	-0.0108352
rs2187036	GUCY1A2	celiac disease	PGS004930	0.00700059
rs2198104	EPHA5	celiac disease	PGS004930	0.00746269
rs220381	ZNF263	celiac disease	PGS004930	0.00960384
rs2227684	SERPINE1	celiac disease	PGS004930	0.00539822
rs2228460	CTNNA2	celiac disease	PGS004930	-0.00589217
rs2229814	COL4A4	celiac disease	PGS004930	-0.0256688
rs2237349	CREB5	celiac disease	PGS004930	0.00817678
rs2242890	RUNX1	celiac disease	PGS004930	-0.0128855
rs2251803	LOC105378657	celiac disease	PGS004930	0.0109273
rs2269789	SYT17	celiac disease	PGS004930	0.0153178
rs2269841	HNF1B	celiac disease	PGS004930	0.0106688
rs2277003	LOC124901162	celiac disease	PGS004930	0.0183465
rs2277003	LPCAT1	celiac disease	PGS004930	0.0183465
rs2301057	PGM1	celiac disease	PGS004930	-0.00844729
rs2329487	GRB10	celiac disease	PGS004930	0.0127017
rs2382553	CCDC171	celiac disease	PGS004930	-0.0003949
rs2395004	LINC01149	celiac disease	PGS004930	-0.0139614
rs2439648	PLEKHF2	celiac disease	PGS004930	0.000806164
rs2442477	MCPH1	celiac disease	PGS004930	0.0096544
rs245055	SLC26A2	celiac disease	PGS004930	-0.0128467
rs2481665	PATJ	celiac disease	PGS004930	-0.00179374
rs2553722	LOC107986909	celiac disease	PGS004930	-0.00390394
rs2553722	XKR5	celiac disease	PGS004930	-0.00390394
rs2589514	MAPK10	celiac disease	PGS004930	0.00254879
rs261372	LOC101928764	celiac disease	PGS004930	0.00191709
rs2632246	GRAMD1C	celiac disease	PGS004930	-0.0253795
rs2714717	PWAR1	celiac disease	PGS004930	0.0112027
rs2714717	SNHG14	celiac disease	PGS004930	0.0112027
rs2778009	LOC105371457	celiac disease	PGS004930	0.0264728
rs2837003	GET1	celiac disease	PGS004930	0.029547
rs2837003	GET1-SH3BGR	celiac disease	PGS004930	0.029547
rs28538959	AMBN	celiac disease	PGS004930	0.0129404
rs2855812	MICB	celiac disease	PGS004930	-0.0100888
rs28650068	LOC124902297	celiac disease	PGS004930	0.00328687
rs28650068	RNU6ATAC	celiac disease	PGS004930	0.00328687
rs28694279	FMC1-LUC7L2	celiac disease	PGS004930	-0.00741418
rs28694279	LUC7L2	celiac disease	PGS004930	-0.00741418
rs28697590	SMIM31	celiac disease	PGS004930	-0.00061622
rs2888542	LOC107985870	celiac disease	PGS004930	-0.0102887
rs292592	WDR91	celiac disease	PGS004930	-0.029742
rs2974771	HBA2	celiac disease	PGS004930	-0.0147095
rs3004096	LOC105372571	celiac disease	PGS004930	0.0210783
rs3004096	NXT1-AS1	celiac disease	PGS004930	0.0210783
rs3021302	HLA-DQA1	celiac disease	PGS004930	-0.035783
rs30364	C5orf67	celiac disease	PGS004930	0.00666292
rs3087243	CTLA4	celiac disease	PGS004930	0.0887831
rs309194	ZC3H4	celiac disease	PGS004930	-0.0247896
rs309721	LOC124900817	celiac disease	PGS004930	-0.0055124
rs3135021	HLA-DPA1	celiac disease	PGS004930	0.00394014
rs3135021	HLA-DPB1	celiac disease	PGS004930	0.00394014
rs332825	NFIA	celiac disease	PGS004930	0.0137208
rs338919	DAB1	celiac disease	PGS004930	-0.00401252
rs34118408	NRROS	celiac disease	PGS004930	0.00832898
rs34135604	KIAA1109	celiac disease	PGS004930	0.133919
rs34389664	MCF2L2	celiac disease	PGS004930	-0.00711187
rs34555115	FREM3	celiac disease	PGS004930	0.00159353
rs35050491	LOC107983974	celiac disease	PGS004930	-0.0189406
rs35344500	HLA-DQA1	celiac disease	PGS004930	-0.0180425
rs35344500	LOC124901301	celiac disease	PGS004930	-0.0180425
rs362988	SNAP25	celiac disease	PGS004930	0.00823394
rs366187	COL24A1	celiac disease	PGS004930	-0.0218651
rs3735557	ASNS	celiac disease	PGS004930	0.0172243
rs3735557	CZ1P-ASNS	celiac disease	PGS004930	0.0172243
rs3745340	CPAMD8	celiac disease	PGS004930	0.0165975
rs3748816	MMEL1	celiac disease	PGS004930	0.06349
rs3760551	PRELID3A	celiac disease	PGS004930	0.00284963
rs3824433	INSL6	celiac disease	PGS004930	-0.00325153
rs3824433	JAK2	celiac disease	PGS004930	-0.00325153
rs3843306	LINC02609	celiac disease	PGS004930	0.00256618
rs388902	LINC00376	celiac disease	PGS004930	0.00514606
rs3891175	HLA-DQB1	celiac disease	PGS004930	-0.456996
rs3924551	SLC5A12	celiac disease	PGS004930	0.0382898
rs41278075	ANXA5	celiac disease	PGS004930	-0.00039366
rs42154	LINC02577	celiac disease	PGS004930	-0.00948047
rs4236096	PHACTR1	celiac disease	PGS004930	-0.0199654
rs4441426	LINC01934	celiac disease	PGS004930	-0.0101965
rs447177	LOC107986954	celiac disease	PGS004930	-0.00728068
rs4652869	DLGAP3	celiac disease	PGS004930	0.00266892
rs4683739	CHST2	celiac disease	PGS004930	0.0138591
rs4687701	RFT1	celiac disease	PGS004930	0.000604986
rs4698149	LOC105374505	celiac disease	PGS004930	-0.00271142
rs4699781	DDIT4L-AS1	celiac disease	PGS004930	-0.000513846
rs4705036	STK32A	celiac disease	PGS004930	0.0016538
rs4723226	FKBP9	celiac disease	PGS004930	0.00122613
rs474232	MAML2	celiac disease	PGS004930	0.00528965
rs4768609	ANO6	celiac disease	PGS004930	0.0121195
rs4768609	LOC105369743	celiac disease	PGS004930	0.0121195
rs4794966	ASIC2	celiac disease	PGS004930	0.00248468
rs4807166	SCAMP4	celiac disease	PGS004930	-0.00171192
rs4880516	ADARB2	celiac disease	PGS004930	0.0016658
rs4880516	ADARB2-AS1	celiac disease	PGS004930	0.0016658
rs4897324	LAMA2	celiac disease	PGS004930	-0.0201973
rs4907041	LINC01725	celiac disease	PGS004930	-0.0244098
rs4907041	LOC101927560	celiac disease	PGS004930	-0.0244098
rs4910312	GALNT18	celiac disease	PGS004930	0.0121837
rs4947490	EGFR	celiac disease	PGS004930	0.0526398
rs498872	LOC124902765	celiac disease	PGS004930	-0.0234249
rs498872	PHLDB1	celiac disease	PGS004930	-0.0234249
rs500913	LOC101928764	celiac disease	PGS004930	0.00219479
rs500913	LOC105370105	celiac disease	PGS004930	0.00219479
rs5028811	TFDP2	celiac disease	PGS004930	0.0116472
rs503165	CCDC3	celiac disease	PGS004930	-0.00644028
rs504371	C6orf118	celiac disease	PGS004930	0.00333696
rs504371	LOC105378113	celiac disease	PGS004930	0.00333696
rs529208	DOCK8	celiac disease	PGS004930	-0.00803267
rs538702	MIR100HG	celiac disease	PGS004930	-0.0058592
rs549944	CSMD2	celiac disease	PGS004930	0.00748482
rs55878089	STK32B	celiac disease	PGS004930	-0.011799
rs55961288	FAM171B	celiac disease	PGS004930	0.012355
rs56304087	MSH2	celiac disease	PGS004930	0.0189226
rs5746495	MICAL3	celiac disease	PGS004930	-0.00262146
rs584101	RGS8	celiac disease	PGS004930	0.00134195
rs61471639	WARS2-AS1	celiac disease	PGS004930	0.0140283
rs61810480	CD247	celiac disease	PGS004930	-0.0231566
rs61810480	LOC101928512	celiac disease	PGS004930	-0.0231566
rs619148	LOC105378963	celiac disease	PGS004930	0.0169785
rs62043236	MAF	celiac disease	PGS004930	-0.00892604
rs6464462	MGAM2	celiac disease	PGS004930	-0.00173526
rs6486771	TMEM132D	celiac disease	PGS004930	-0.0112847
rs6518765	SLC5A4	celiac disease	PGS004930	-0.00288381
rs6518765	SLC5A4-AS1	celiac disease	PGS004930	-0.00288381
rs6546886	TET3	celiac disease	PGS004930	-0.00356667
rs6590334	ETS1	celiac disease	PGS004930	0.00809668
rs6590334	LOC124902790	celiac disease	PGS004930	0.00809668
rs6682108	DLGAP3	celiac disease	PGS004930	0.00390913
rs6682598	BLACAT1	celiac disease	PGS004930	-0.0125985
rs6682598	LEMD1	celiac disease	PGS004930	-0.0125985
rs6717938	SP140	celiac disease	PGS004930	-0.000771049
rs6743	PGLS	celiac disease	PGS004930	-0.0168805
rs67700379	CASC18	celiac disease	PGS004930	-0.0124375
rs67785285	LOC102723971	celiac disease	PGS004930	-0.0161482
rs6819804	TXK	celiac disease	PGS004930	-0.00447551
rs6976778	CREB5	celiac disease	PGS004930	-0.000335839
rs697847	ITPKB	celiac disease	PGS004930	-0.00608269
rs7005834	CCN4	celiac disease	PGS004930	0.0647993
rs7067644	ANXA11	celiac disease	PGS004930	0.00031177
rs707938	MSH5	celiac disease	PGS004930	-0.0303753
rs707938	MSH5-SAPCD1	celiac disease	PGS004930	-0.0303753
rs707938	SAPCD1	celiac disease	PGS004930	-0.0303753
rs7089656	DNAJC1	celiac disease	PGS004930	-0.0223406
rs7099565	TRUB1	celiac disease	PGS004930	-0.00253262
rs7103602	ACCSL	celiac disease	PGS004930	-0.0218762
rs7103602	LOC124902663	celiac disease	PGS004930	-0.0218762
rs7212938	GSDMA	celiac disease	PGS004930	0.020997
rs7214091	LINC02090	celiac disease	PGS004930	-0.0124347
rs7214481	TBX4	celiac disease	PGS004930	0.00212516
rs7306112	LINC02457	celiac disease	PGS004930	-0.00495176
rs73303078	SGSM2	celiac disease	PGS004930	-0.0220196
rs7340576	ZNF385D	celiac disease	PGS004930	-0.0110765
rs735169	CT70	celiac disease	PGS004930	0.0220788
rs7411897	LINC01362	celiac disease	PGS004930	-0.0243131
rs7491291	NALF1	celiac disease	PGS004930	0.0528647
rs7495949	SV2B	celiac disease	PGS004930	0.0228926
rs7497522	GABRG3	celiac disease	PGS004930	0.0312658
rs7544381	IL12RB2	celiac disease	PGS004930	0.00157802
rs7593550	LRRTM4	celiac disease	PGS004930	0.0050671
rs7599	TMEM147	celiac disease	PGS004930	0.00862363
rs7599	TMEM147-AS1	celiac disease	PGS004930	0.00862363
rs7605428	LOC105377627	celiac disease	PGS004930	0.00587673
rs7605428	LOC730100	celiac disease	PGS004930	0.00587673
rs7615747	ALS2CL	celiac disease	PGS004930	0.00569644
rs7687957	CPEB2-DT	celiac disease	PGS004930	-0.00674494
rs7694252	IL21-AS1	celiac disease	PGS004930	-0.016954
rs7767578	LY86-AS1	celiac disease	PGS004930	-0.0181694
rs7794148	AGMO	celiac disease	PGS004930	-0.0276872
rs7795522	INTS15	celiac disease	PGS004930	-0.000434065
rs7818833	OC90	celiac disease	PGS004930	-0.0126552
rs7861820	LOC107987108	celiac disease	PGS004930	0.0104492
rs7909171	PFKP	celiac disease	PGS004930	0.00110558
rs7958822	ARNTL2	celiac disease	PGS004930	0.00536482
rs7983493	BORA	celiac disease	PGS004930	-0.000890833
rs8036407	AGBL1	celiac disease	PGS004930	0.00730751
rs8040569	SV2B	celiac disease	PGS004930	-0.00252872
rs8050500	ITGAD	celiac disease	PGS004930	0.0301959
rs806100	SLC12A2	celiac disease	PGS004930	0.00903747
rs8102994	MYH14	celiac disease	PGS004930	-0.0158693
rs8110745	PLK5	celiac disease	PGS004930	-0.00108666
rs873860	ANO1	celiac disease	PGS004930	-0.0111916
rs891441	SC5D	celiac disease	PGS004930	0.00390944
rs891878	MYT1L	celiac disease	PGS004930	-0.00320845
rs922943	RARB	celiac disease	PGS004930	-0.000877247
rs9268235	TSBP1	celiac disease	PGS004930	-0.026967
rs9268235	TSBP1-AS1	celiac disease	PGS004930	-0.026967
rs9272449	HLA-DQA1	celiac disease	PGS004930	-0.0440706
rs9272449	LOC124901301	celiac disease	PGS004930	-0.0440706
rs9272559	HLA-DQA1	celiac disease	PGS004930	-0.0791717
rs9272559	LOC124901301	celiac disease	PGS004930	-0.0791717
rs9272630	HLA-DQA1	celiac disease	PGS004930	-0.00037134
rs9272630	LOC124901301	celiac disease	PGS004930	-0.00037134
rs9273011	HLA-DQA1	celiac disease	PGS004930	-0.0790892
rs9273529	HLA-DQB1	celiac disease	PGS004930	-0.207225
rs9273529	HLA-DQB1-AS1	celiac disease	PGS004930	-0.207225
rs9274253	HLA-DQB1	celiac disease	PGS004930	-0.295616
rs929368	LOC105377794	celiac disease	PGS004930	-0.00742878
rs9296614	PHACTR1	celiac disease	PGS004930	0.0146418
rs9327268	LINC02201	celiac disease	PGS004930	-0.0259379
rs9370290	TINAG	celiac disease	PGS004930	0.00432726
rs948461	TMPRSS4	celiac disease	PGS004930	0.00183355
rs9523736	GPC5	celiac disease	PGS004930	0.000849614
rs9523736	LOC105370315	celiac disease	PGS004930	0.000849614
rs952411	TGFBR2	celiac disease	PGS004930	-0.00971841
rs9560785	GPC5	celiac disease	PGS004930	0.0185777
rs962454	PDS5B	celiac disease	PGS004930	-0.0266453
rs984339	SRGAP3	celiac disease	PGS004930	-0.00104675
rs9851967	LPP	celiac disease	PGS004930	0.0269413
rs9856082	LINC02028	celiac disease	PGS004930	-0.0027961
rs9953845	ZBTB7C	celiac disease	PGS004930	0.00122608
rs9991419	RBM47	celiac disease	PGS004930	0.01325
rs3748816	MMEL1	celiac disease	PGS001894	-3.11023e-05
rs1180342	BMP8A	celiac disease	PGS001894	-0.000376102
rs1180342	PPIEL	celiac disease	PGS001894	-0.000376102
rs12030495	HEYL	celiac disease	PGS001894	0.00129655
rs6587	HEYL	celiac disease	PGS001894	0.00102909
rs12065045	RNF220	celiac disease	PGS001894	-0.00519236
rs10888897	PCSK9	celiac disease	PGS001894	-0.000392602
rs11206514	PCSK9	celiac disease	PGS001894	-0.0026694
rs572512	PCSK9	celiac disease	PGS001894	-0.000806869
rs697585	DAB1	celiac disease	PGS001894	-0.000516695
rs12145241	FGGY	celiac disease	PGS001894	0.00124329
rs591979	LOC105378764	celiac disease	PGS001894	0.00315193
rs6698076	DNAI4	celiac disease	PGS001894	-0.00381622
rs2991356	DNAI4	celiac disease	PGS001894	0.00529272
rs631167	LRRC7	celiac disease	PGS001894	-0.0014582
rs657728	LRRC7	celiac disease	PGS001894	-0.000665747
rs686329	ERICH3	celiac disease	PGS001894	0.000751957
rs699857	ERICH3	celiac disease	PGS001894	0.000735563
rs4908131	PLPPR5	celiac disease	PGS001894	0.00207435
rs1854510	PLPPR5	celiac disease	PGS001894	0.000292822
rs12116592	VAV3	celiac disease	PGS001894	-0.00188929
rs2336645	VAV3-AS1	celiac disease	PGS001894	0.000162294
rs1341580	WARS2	celiac disease	PGS001894	0.00158358
rs791295	GJA5	celiac disease	PGS001894	0.000578331
rs791295	LOC102723321	celiac disease	PGS001894	0.000578331
rs6587622	C2CD4D	celiac disease	PGS001894	0.00228438
rs6587622	C2CD4D-AS1	celiac disease	PGS001894	0.00228438
rs12404207	HDGF	celiac disease	PGS001894	-0.0028821
rs4661012	PEAR1	celiac disease	PGS001894	0.00329281
rs4661077	ARHGEF11	celiac disease	PGS001894	6.93344e-05
rs6427580	PCP4L1	celiac disease	PGS001894	-2.68101e-05
rs1340977	FCRLA	celiac disease	PGS001894	-0.000426599
rs4657468	ALDH9A1	celiac disease	PGS001894	0.00158111
rs4657468	LOC440700	celiac disease	PGS001894	0.00158111
rs12122361	RABGAP1L	celiac disease	PGS001894	0.00503643
rs2760520	LOC105371664	celiac disease	PGS001894	0.000337805
rs6684404	LOC105371664	celiac disease	PGS001894	0.0081942
rs1323295	LOC105371664	celiac disease	PGS001894	0.000668893
rs2760530	LOC105371664	celiac disease	PGS001894	0.00278834
rs7535989	IPO9-AS1	celiac disease	PGS001894	-0.000391305
rs7535989	LOC124904483	celiac disease	PGS001894	-0.000391305
rs7535989	NAV1	celiac disease	PGS001894	-0.000391305
rs10863361	LOC105372922	celiac disease	PGS001894	-0.00213437
rs1339448	LOC105372922	celiac disease	PGS001894	0.00294188
rs12729245	LINC01653	celiac disease	PGS001894	-0.000197783
rs12729245	LOC105372922	celiac disease	PGS001894	-0.000197783
rs4653946	LOC101927401	celiac disease	PGS001894	0.00225941
rs4653946	OBSCN	celiac disease	PGS001894	0.00225941
rs11686452	SNTG2	celiac disease	PGS001894	-0.000860737
rs12477098	SNTG2	celiac disease	PGS001894	-0.00116681
rs890055	PXDN	celiac disease	PGS001894	-0.00195352
rs309281	RNF144A	celiac disease	PGS001894	0.000248595
rs728618	LINC00486	celiac disease	PGS001894	0.00138617
rs2217363	LOC105374506	celiac disease	PGS001894	-0.000336802
rs2341457	CAMKMT	celiac disease	PGS001894	-0.000101646
rs4952716	CAMKMT	celiac disease	PGS001894	-9.09031e-05
rs7419527	CAMKMT	celiac disease	PGS001894	-4.04576e-05
rs934777	CAMKMT	celiac disease	PGS001894	-0.000149782
rs734016	CAMKMT	celiac disease	PGS001894	-0.00028506
rs6737437	CAMKMT	celiac disease	PGS001894	-5.1097e-06
rs735112	PRKCE	celiac disease	PGS001894	-0.0002881
rs4513333	LOC730100	celiac disease	PGS001894	0.000846001
rs12994401	LOC730100	celiac disease	PGS001894	0.000451725
rs1344733	EFEMP1	celiac disease	PGS001894	-1.42624e-05
rs1897113	EFEMP1	celiac disease	PGS001894	-0.000397372
rs10164961	LOC105374754	celiac disease	PGS001894	-0.00151739
rs4672441	USP34	celiac disease	PGS001894	-0.00320123
rs778139	USP34	celiac disease	PGS001894	0.000700853
rs17018346	CTNNA2	celiac disease	PGS001894	-0.000999751
rs17197611	ACTR3-AS1	celiac disease	PGS001894	0.00138583
rs17197611	LOC124906071	celiac disease	PGS001894	0.00138583
rs1519714	CACNB4	celiac disease	PGS001894	0.000793397
rs7349251	CACNB4	celiac disease	PGS001894	-0.000157488
rs4664510	CACNB4	celiac disease	PGS001894	0.00198154
rs17270346	CACNB4	celiac disease	PGS001894	0.00165183
rs7564177	CACNB4	celiac disease	PGS001894	-0.00061994
rs727326	FMNL2	celiac disease	PGS001894	0.000552066
rs2239594	LRP2	celiac disease	PGS001894	-0.0015273
rs1996501	LINC01934	celiac disease	PGS001894	0.0010053
rs4667115	LINC01934	celiac disease	PGS001894	0.000886641
rs12620692	LINC01934	celiac disease	PGS001894	1.67733e-05
rs6735551	LINC01934	celiac disease	PGS001894	0.000382808
rs7580110	LINC01934	celiac disease	PGS001894	0.000398857
rs1430155	PDE1A	celiac disease	PGS001894	-0.000357819
rs2072570	MYOSLID-AS1	celiac disease	PGS001894	0.0012999
rs16855489	XRCC5	celiac disease	PGS001894	0.000442263
rs4303713	SEPTIN2	celiac disease	PGS001894	-0.0055121
rs3849537	ZNF385D	celiac disease	PGS001894	8.60758e-05
rs6774929	ZNF385D	celiac disease	PGS001894	0.00029873
rs4346506	LOC101928135	celiac disease	PGS001894	-5.22417e-05
rs6763602	CACNA2D3	celiac disease	PGS001894	0.000672623
rs6790764	ABHD6	celiac disease	PGS001894	0.00138648
rs1388506	TAFA1	celiac disease	PGS001894	-0.000528559
rs1877252	LOC105377164	celiac disease	PGS001894	-0.00133694
rs994960	LOC105377164	celiac disease	PGS001894	-0.000158391
rs6797397	LNP1	celiac disease	PGS001894	-0.000943767
rs7637171	ARHGAP31	celiac disease	PGS001894	-0.000428668
rs1534164	SRPRB	celiac disease	PGS001894	0.00662979
rs11920558	LINC02006	celiac disease	PGS001894	0.00189935
rs1474320	LINC02006	celiac disease	PGS001894	-0.00107405
rs41490148	LINC02006	celiac disease	PGS001894	-1.84534e-05
rs7622562	ARHGEF26	celiac disease	PGS001894	0.000107081
rs875582	KCNAB1	celiac disease	PGS001894	-0.00200826
rs4857695	LINC00578	celiac disease	PGS001894	0.0139878
rs9851967	LPP	celiac disease	PGS001894	-0.00025065
rs13076312	LPP	celiac disease	PGS001894	0.00138287
rs2049218	LPP	celiac disease	PGS001894	-0.00281116
rs1878519	ABLIM2	celiac disease	PGS001894	0.00480924
rs9996523	LOC105374552	celiac disease	PGS001894	0.0012318
rs4234993	LOC105374557	celiac disease	PGS001894	0.00257971
rs965523	TENM3	celiac disease	PGS001894	0.000101032
rs4862499	LINC02436	celiac disease	PGS001894	1.64526e-05
rs4862499	LOC105377588	celiac disease	PGS001894	1.64526e-05
rs11737485	LOC124900881	celiac disease	PGS001894	-0.00167753
rs4566837	LOC105374618	celiac disease	PGS001894	-0.00752003
rs1505073	LOC107986430	celiac disease	PGS001894	-0.000383984
rs2288819	LOC107986455	celiac disease	PGS001894	-0.00344566
rs2288819	LOC124901096	celiac disease	PGS001894	-0.00344566
rs9405785	CDYL	celiac disease	PGS001894	0.00106361
rs9405785	LOC105374897	celiac disease	PGS001894	0.00106361
rs855379	OFCC1	celiac disease	PGS001894	0.000534456
rs7747931	E2F3	celiac disease	PGS001894	0.00401625
rs2844651	SFTA2	celiac disease	PGS001894	-0.0121852
rs3132571	LOC124901299	celiac disease	PGS001894	0.00492822
rs3130782	HCG21	celiac disease	PGS001894	0.00159027
rs3130782	MUCL3	celiac disease	PGS001894	0.00159027
rs2249742	HLA-C	celiac disease	PGS001894	-0.0274514
rs3130626	PRRC2A	celiac disease	PGS001894	0.000965706
rs10885	PRRC2A	celiac disease	PGS001894	0.000675027
rs3130628	BAG6	celiac disease	PGS001894	0.00517557
rs3130618	CSNK2B	celiac disease	PGS001894	0.00155202
rs3130618	GPANK1	celiac disease	PGS001894	0.00155202
rs707938	MSH5	celiac disease	PGS001894	0.000350898
rs707938	MSH5-SAPCD1	celiac disease	PGS001894	0.000350898
rs707938	SAPCD1	celiac disease	PGS001894	0.000350898
rs486416	EHMT2	celiac disease	PGS001894	-0.000573265
rs429150	TNXB	celiac disease	PGS001894	-0.000809656
rs434841	NOTCH4	celiac disease	PGS001894	0.00576429
rs574710	TSBP1	celiac disease	PGS001894	-7.3938e-05
rs574710	TSBP1-AS1	celiac disease	PGS001894	-7.3938e-05
rs547077	TSBP1	celiac disease	PGS001894	-0.000189496
rs547077	TSBP1-AS1	celiac disease	PGS001894	-0.000189496
rs524578	TSBP1	celiac disease	PGS001894	-4.02175e-05
rs524578	TSBP1-AS1	celiac disease	PGS001894	-4.02175e-05
rs2894254	TSBP1-AS1	celiac disease	PGS001894	0.0949081
rs3763317	BTNL2	celiac disease	PGS001894	-0.00911798
rs17211510	LOC124901301	celiac disease	PGS001894	-0.0010038
rs9272426	HLA-DQA1	celiac disease	PGS001894	0.00324044
rs9272426	LOC124901301	celiac disease	PGS001894	0.00324044
rs2854275	HLA-DQB1	celiac disease	PGS001894	0.289975
rs2854275	HLA-DQB1-AS1	celiac disease	PGS001894	0.289975
rs3891175	HLA-DQB1	celiac disease	PGS001894	0.365406
rs171329	HLA-DMB	celiac disease	PGS001894	-0.0011352
rs1431403	HLA-DPA1	celiac disease	PGS001894	0.112903
rs1431403	HLA-DPB1	celiac disease	PGS001894	0.112903
rs2296330	ITPR3	celiac disease	PGS001894	-0.000663824
rs2281820	LOC105375024	celiac disease	PGS001894	-0.00244095
rs2281820	MLN	celiac disease	PGS001894	-0.00244095
rs1632649	C6orf89	celiac disease	PGS001894	0.000507116
rs10456499	ADCY10P1	celiac disease	PGS001894	0.000954887
rs3777594	CLIC5	celiac disease	PGS001894	0.000227037
rs6922044	KCNQ5	celiac disease	PGS001894	-0.000379984
rs6922044	KCNQ5-IT1	celiac disease	PGS001894	-0.000379984
rs234478	NKAIN2	celiac disease	PGS001894	0.00250073
rs1343116	HEY2	celiac disease	PGS001894	-0.00081635
rs1343116	HEY2-AS1	celiac disease	PGS001894	-0.00081635
rs6930032	VNN1	celiac disease	PGS001894	-0.00778006
rs2267951	VNN1	celiac disease	PGS001894	-0.0101594
rs4897612	VNN1	celiac disease	PGS001894	0.000240927
rs1212985	REPS1	celiac disease	PGS001894	-0.00105337
rs1188886	REPS1	celiac disease	PGS001894	-0.00158387
rs1188883	REPS1	celiac disease	PGS001894	-0.000257411
rs1188882	REPS1	celiac disease	PGS001894	-8.90053e-05
rs1738074	TAGAP	celiac disease	PGS001894	-0.000263686
rs1738074	TAGAP-AS1	celiac disease	PGS001894	-0.000263686
rs2064419	PRKN	celiac disease	PGS001894	-0.00413052
rs6905095	LOC105378146	celiac disease	PGS001894	-0.00102918
rs245989	CHN2	celiac disease	PGS001894	0.000747585
rs7794780	AOAH	celiac disease	PGS001894	0.00356844
rs12672085	SUGCT	celiac disease	PGS001894	0.00227558
rs13226516	SUMF2	celiac disease	PGS001894	0.00105834
rs11972782	AUTS2	celiac disease	PGS001894	0.00158615
rs2072432	BET1	celiac disease	PGS001894	-0.000463396
rs2072432	LOC107986820	celiac disease	PGS001894	-0.000463396
rs279686	LOC102724527	celiac disease	PGS001894	-0.00661119
rs279696	LOC102724527	celiac disease	PGS001894	-0.00117405
rs10500120	NRF1	celiac disease	PGS001894	-0.00152951
rs7806862	PLXNA4	celiac disease	PGS001894	0.00072263
rs1982126	PTPRN2	celiac disease	PGS001894	-0.00186577
rs10107216	CSMD1	celiac disease	PGS001894	0.00081512
rs2406985	CSMD1	celiac disease	PGS001894	-0.0017801
rs474824	DUSP4	celiac disease	PGS001894	0.000201325
rs474824	LOC124901924	celiac disease	PGS001894	0.000201325
rs3133755	CFAP418-AS1	celiac disease	PGS001894	-0.0019685
rs1375022	LOC105375704	celiac disease	PGS001894	-0.000156664
rs16877683	LOC105375704	celiac disease	PGS001894	-0.000116093
rs12386936	MTBP	celiac disease	PGS001894	0.000517234
rs2013352	LOC401478	celiac disease	PGS001894	-0.000765238
rs2013354	LOC401478	celiac disease	PGS001894	-3.33898e-05
rs907455	LOC401478	celiac disease	PGS001894	-2.42782e-05
rs2126128	TRAPPC9	celiac disease	PGS001894	-0.00212604
rs872051	TRAPPC9	celiac disease	PGS001894	-0.000619601
rs13256219	TRAPPC9	celiac disease	PGS001894	-0.00167825
rs4515527	TRAPPC9	celiac disease	PGS001894	0.000193756
rs6477419	DMRT3	celiac disease	PGS001894	-0.000430675
rs7860817	LINGO2	celiac disease	PGS001894	-0.00103706
rs1360507	LINGO2	celiac disease	PGS001894	-0.00259695
rs7864493	APBA1	celiac disease	PGS001894	-0.000184162
rs1329578	LINC01507	celiac disease	PGS001894	-0.000233041
rs4743855	ROR2	celiac disease	PGS001894	-0.00434678
rs2312735	ROR2	celiac disease	PGS001894	-0.00153926
rs10990645	LINC01492	celiac disease	PGS001894	0.00214513
rs314452	OR2K2	celiac disease	PGS001894	-0.000659331
rs11145974	PMPCA	celiac disease	PGS001894	0.00153897
rs1130635	PMPCA	celiac disease	PGS001894	0.000280543
rs11257482	PFKFB3	celiac disease	PGS001894	0.000145444
rs2399987	PRPF18	celiac disease	PGS001894	-3.08558e-05
rs789761	FRMD4A	celiac disease	PGS001894	0.000256618
rs1538461	LOC107984180	celiac disease	PGS001894	-0.000172219
rs2442826	LINC00836	celiac disease	PGS001894	0.00122273
rs11598598	ARHGAP22	celiac disease	PGS001894	-0.000538419
rs10823780	CDH23	celiac disease	PGS001894	-0.00732557
rs7068299	CDH23	celiac disease	PGS001894	-0.000425475
rs1227073	CDH23	celiac disease	PGS001894	0.00017411
rs4415699	LOC124902472	celiac disease	PGS001894	0.00101417
rs4415699	NRG3	celiac disease	PGS001894	0.00101417
rs2207768	LOC124902472	celiac disease	PGS001894	0.000104274
rs2207768	NRG3	celiac disease	PGS001894	0.000104274
rs17687831	BTRC	celiac disease	PGS001894	0.000261752
rs10883634	BTRC	celiac disease	PGS001894	0.000231183
rs421892	LOC105378502	celiac disease	PGS001894	-0.000311304
rs415669	LOC105378502	celiac disease	PGS001894	-0.000105342
rs3813862	DOCK1	celiac disease	PGS001894	0.00315226
rs3813862	INSYN2A	celiac disease	PGS001894	0.00315226
rs1472230	OR51E1	celiac disease	PGS001894	0.000633609
rs4910661	LOC105376528	celiac disease	PGS001894	-0.000298506
rs12365345	PHF21A	celiac disease	PGS001894	0.000895834
rs2508241	TENM4	celiac disease	PGS001894	-0.00101546
rs614995	ME3	celiac disease	PGS001894	3.38525e-05
rs12226269	ME3	celiac disease	PGS001894	-0.00242755
rs633683	PHLDB1	celiac disease	PGS001894	-0.000306091
rs566416	CXCR5	celiac disease	PGS001894	-0.00062334
rs566416	LOC124902767	celiac disease	PGS001894	-0.00062334
rs4128561	ETS1	celiac disease	PGS001894	-0.00030675
rs1448352	NTM	celiac disease	PGS001894	0.00287481
rs7940114	GLB1L2	celiac disease	PGS001894	-0.00672439
rs6581715	GRIP1	celiac disease	PGS001894	-0.000300328
rs2056638	TSPAN19	celiac disease	PGS001894	0.000213412
rs796567	LRRIQ1	celiac disease	PGS001894	5.19974e-05
rs359992	LRRIQ1	celiac disease	PGS001894	2.80815e-05
rs1507213	LRRIQ1	celiac disease	PGS001894	4.12316e-05
rs189648	LRRIQ1	celiac disease	PGS001894	5.55179e-05
rs10745669	LOC105369911	celiac disease	PGS001894	-0.00306664
rs2287574	ANKS1B	celiac disease	PGS001894	0.000687561
rs1704917	CHST11	celiac disease	PGS001894	-0.000217574
rs1795870	CHST11	celiac disease	PGS001894	-0.000345807
rs1795871	CHST11	celiac disease	PGS001894	-0.0038208
rs10774625	ATXN2	celiac disease	PGS001894	-0.00145872
rs3803064	RPH3A	celiac disease	PGS001894	-0.000152537
rs566124	SRSF9	celiac disease	PGS001894	-0.000166369
rs9596958	STARD13	celiac disease	PGS001894	0.007131
rs1111693	LINC00598	celiac disease	PGS001894	0.00015975
rs1885270	LINC00598	celiac disease	PGS001894	-0.000108409
rs11625087	AKAP6	celiac disease	PGS001894	0.00256793
rs12372902	KCNH5	celiac disease	PGS001894	0.000747998
rs879027	IRF2BPL	celiac disease	PGS001894	-0.00442276
rs1013652	LINC02288	celiac disease	PGS001894	0.000233334
rs8017212	LINC02288	celiac disease	PGS001894	-0.00332618
rs1749704	TTC7B	celiac disease	PGS001894	0.000563682
rs11622015	SYNE3	celiac disease	PGS001894	0.000600985
rs10150710	BCL11B	celiac disease	PGS001894	-0.00211441
rs3809485	SEMA6D	celiac disease	PGS001894	0.000411496
rs8024577	CERNA1	celiac disease	PGS001894	6.88884e-05
rs8024577	GNB5	celiac disease	PGS001894	6.88884e-05
rs11070884	MYO5C	celiac disease	PGS001894	0.00134695
rs8033013	AGBL1	celiac disease	PGS001894	0.000109304
rs12905488	AGBL1	celiac disease	PGS001894	-0.000362293
rs2247233	POLG	celiac disease	PGS001894	0.000594567
rs2589974	GABARAPL3	celiac disease	PGS001894	-0.00131187
rs2601188	IQGAP1	celiac disease	PGS001894	-0.000617277
rs1978150	IQGAP1	celiac disease	PGS001894	-0.000959945
rs1978151	IQGAP1	celiac disease	PGS001894	-7.9883e-06
rs17263706	CRTC3	celiac disease	PGS001894	0.000167585
rs7204783	LOC112268176	celiac disease	PGS001894	-0.000928527
rs8060188	DYNLRB2-AS1	celiac disease	PGS001894	-0.000219086
rs11642712	DYNLRB2-AS1	celiac disease	PGS001894	-0.00127553
rs7206590	KIAA0513	celiac disease	PGS001894	-0.00117443
rs4541063	GSE1	celiac disease	PGS001894	-0.000183983
rs758641	ATP2A3	celiac disease	PGS001894	7.14788e-05
rs2286532	GAS7	celiac disease	PGS001894	0.00392412
rs10852926	LOC124903926	celiac disease	PGS001894	-0.000691888
rs2304966	LOC124903926	celiac disease	PGS001894	-0.00107411
rs12944712	CRHR1	celiac disease	PGS001894	0.000272759
rs12944712	LINC02210-CRHR1	celiac disease	PGS001894	0.000272759
rs198550	CACNA1G	celiac disease	PGS001894	0.000333288
rs198551	CACNA1G	celiac disease	PGS001894	0.000497675
rs7209164	LINC00673	celiac disease	PGS001894	0.0016216
rs1006589	RBFOX3	celiac disease	PGS001894	-6.97421e-05
rs7236817	MYOM1	celiac disease	PGS001894	0.000866027
rs7235847	MYOM1	celiac disease	PGS001894	0.000434402
rs3786439	DLGAP1	celiac disease	PGS001894	-0.00859537
rs191649	INO80C	celiac disease	PGS001894	-0.00159582
rs1545723	SETBP1	celiac disease	PGS001894	-0.000276678
rs4939560	CTIF	celiac disease	PGS001894	-0.000120182
rs7235803	TNFRSF11A	celiac disease	PGS001894	0.000536634
rs4808552	CPAMD8	celiac disease	PGS001894	0.00310368
rs12459205	ZNF807P	celiac disease	PGS001894	-0.00552886
rs12461618	ZNF807P	celiac disease	PGS001894	-0.000265407
rs8110394	ZNF321P	celiac disease	PGS001894	0.000881384
rs8110394	ZNF816-ZNF321P	celiac disease	PGS001894	0.000881384
rs11665675	ZNF749	celiac disease	PGS001894	0.00287204
rs6083683	TMC2	celiac disease	PGS001894	0.000265562
rs6079058	TASP1	celiac disease	PGS001894	0.000194372
rs1016071	PTPRT	celiac disease	PGS001894	-0.000453588
rs8115002	PTPRT	celiac disease	PGS001894	-0.00612103
rs6021247	NFATC2	celiac disease	PGS001894	-0.000420716
rs6142886	CDH4	celiac disease	PGS001894	0.00239529
rs3787429	HRH3	celiac disease	PGS001894	0.00138665
rs11703808	PISD	celiac disease	PGS001894	-0.00111442
rs4820114	LARGE1	celiac disease	PGS001894	-0.00326031
rs139170	PARVG	celiac disease	PGS001894	-0.00114853
rs139171	PARVG	celiac disease	PGS001894	-2.60777e-05
rs5765226	KIAA0930	celiac disease	PGS001894	0.000188242
rs7288807	KIAA0930	celiac disease	PGS001894	9.30399e-05
rs2476601	AP4B1-AS1	type 1 diabetes mellitus	PGS000022	0.636577
rs2476601	PTPN22	type 1 diabetes mellitus	PGS000022	0.636577
rs1990760	IFIH1	type 1 diabetes mellitus	PGS000022	0.157004
rs3087243	CTLA4	type 1 diabetes mellitus	PGS000022	0.173953
rs17388568	ADAD1	type 1 diabetes mellitus	PGS000022	0.122218
rs11755527	BACH2	type 1 diabetes mellitus	PGS000022	0.122218
rs1738074	TAGAP	type 1 diabetes mellitus	PGS000022	0.0861777
rs1738074	TAGAP-AS1	type 1 diabetes mellitus	PGS000022	0.0861777
rs1574285	GLIS3	type 1 diabetes mellitus	PGS000022	0.113329
rs12722495	IL2RA	type 1 diabetes mellitus	PGS000022	0.470004
rs2104286	IL2RA	type 1 diabetes mellitus	PGS000022	0.215111
rs689	INS	type 1 diabetes mellitus	PGS000022	0.871293
rs689	INS-IGF2	type 1 diabetes mellitus	PGS000022	0.871293
rs2292239	ERBB3	type 1 diabetes mellitus	PGS000022	0.262364
rs10877012	CYP27B1	type 1 diabetes mellitus	PGS000022	0.19062
rs10877012	METTL1	type 1 diabetes mellitus	PGS000022	0.19062
rs653178	ATXN2	type 1 diabetes mellitus	PGS000022	0.262364
rs3825932	CTSH	type 1 diabetes mellitus	PGS000022	0.14842
rs2290400	GSDMB	type 1 diabetes mellitus	PGS000022	0.139762
rs1893217	PTPN2	type 1 diabetes mellitus	PGS000022	0.19062
rs763361	CD226	type 1 diabetes mellitus	PGS000022	0.113329
rs2304256	TYK2	type 1 diabetes mellitus	PGS000022	0.14842
rs602662	FUT2	type 1 diabetes mellitus	PGS000022	0.113329
rs602662	LOC105447645	type 1 diabetes mellitus	PGS000022	0.113329
rs2281808	SIRPG	type 1 diabetes mellitus	PGS000022	0.10436
rs11203203	UBASH3A	type 1 diabetes mellitus	PGS000022	0.14842
rs229541	C1QTNF6	type 1 diabetes mellitus	PGS000022	0.10436
rs2664170	GAB3	type 1 diabetes mellitus	PGS000022	0.14842
rs3818562	EPS8L3	rheumatoid arthritis	PGS001875	0.00193396
rs1230666	MAGI3	rheumatoid arthritis	PGS001875	-0.00639547
rs6679677	PHTF1	rheumatoid arthritis	PGS001875	0.103337
rs2476601	AP4B1-AS1	rheumatoid arthritis	PGS001875	-0.0522743
rs2476601	PTPN22	rheumatoid arthritis	PGS001875	-0.0522743
rs11102691	AP4B1-AS1	rheumatoid arthritis	PGS001875	0.000178275
rs11102691	BCL2L15	rheumatoid arthritis	PGS001875	0.000178275
rs7519860	HIPK1	rheumatoid arthritis	PGS001875	0.000153916
rs1910485	HIPK1	rheumatoid arthritis	PGS001875	5.78246e-05
rs6669370	HIPK1	rheumatoid arthritis	PGS001875	0.000155754
rs998454	C2CD4D-AS1	rheumatoid arthritis	PGS001875	-0.00088712
rs2841102	NUP210L	rheumatoid arthritis	PGS001875	-0.00547863
rs2494663	NUP210L	rheumatoid arthritis	PGS001875	0.00134213
rs12037210	SLC9C2	rheumatoid arthritis	PGS001875	0.000246157
rs728908	SLC9C2	rheumatoid arthritis	PGS001875	0.00128587
rs2093852	LOC124904475	rheumatoid arthritis	PGS001875	0.000648091
rs4453099	SYT2	rheumatoid arthritis	PGS001875	0.00837074
rs1166350	ESRRG	rheumatoid arthritis	PGS001875	0.00123859
rs697839	STUM	rheumatoid arthritis	PGS001875	-0.000827897
rs1144841	ITPKB	rheumatoid arthritis	PGS001875	0.00187117
rs11800309	OBSCN-AS1	rheumatoid arthritis	PGS001875	0.000821594
rs2795425	LINC01744	rheumatoid arthritis	PGS001875	0.00131373
rs2795425	LOC107983960	rheumatoid arthritis	PGS001875	0.00131373
rs1516289	LOC100506474	rheumatoid arthritis	PGS001875	-0.00148713
rs1516289	LOC105373436	rheumatoid arthritis	PGS001875	-0.00148713
rs243034	MIR4432HG	rheumatoid arthritis	PGS001875	0.000879216
rs2196345	THSD7B	rheumatoid arthritis	PGS001875	0.00195455
rs10928600	THSD7B	rheumatoid arthritis	PGS001875	3.45552e-16
rs4274624	STAT4	rheumatoid arthritis	PGS001875	-0.00620648
rs7574865	STAT4	rheumatoid arthritis	PGS001875	-0.00123712
rs2667159	LOC105376755	rheumatoid arthritis	PGS001875	0.00227636
rs6715145	PARD3B	rheumatoid arthritis	PGS001875	0.00353842
rs7579031	ABCA12	rheumatoid arthritis	PGS001875	0.00413237
rs6760483	MAB21L4	rheumatoid arthritis	PGS001875	0.00165029
rs4675790	CROCC2	rheumatoid arthritis	PGS001875	-0.00289134
rs3773383	CHL1	rheumatoid arthritis	PGS001875	-0.0018807
rs3773383	CHL1-AS1	rheumatoid arthritis	PGS001875	-0.0018807
rs3821619	CHL1	rheumatoid arthritis	PGS001875	-0.00212122
rs3821619	CHL1-AS1	rheumatoid arthritis	PGS001875	-0.00212122
rs304051	ITPR1	rheumatoid arthritis	PGS001875	-0.00442747
rs1393752	GADL1	rheumatoid arthritis	PGS001875	-1.20808e-05
rs7629880	GLB1	rheumatoid arthritis	PGS001875	0.00108223
rs4371466	SUSD5	rheumatoid arthritis	PGS001875	0.000514388
rs12485278	CLASP2	rheumatoid arthritis	PGS001875	0.00400083
rs937332	ULK4	rheumatoid arthritis	PGS001875	-6.60149e-05
rs1495696	ULK4	rheumatoid arthritis	PGS001875	-0.00230091
rs9834824	ULK4	rheumatoid arthritis	PGS001875	-0.00012539
rs11720514	LOC105374041	rheumatoid arthritis	PGS001875	0.0194747
rs999802	LOC124909408	rheumatoid arthritis	PGS001875	-0.00324014
rs4683801	CLSTN2	rheumatoid arthritis	PGS001875	-0.000352841
rs1568979	LOC105374140	rheumatoid arthritis	PGS001875	0.00264522
rs941046	LOC105374140	rheumatoid arthritis	PGS001875	0.000997238
rs1358171	LOC105374140	rheumatoid arthritis	PGS001875	2.76128e-05
rs12497969	MED12L	rheumatoid arthritis	PGS001875	9.72573e-05
rs4955765	LOC105374216	rheumatoid arthritis	PGS001875	0.00811799
rs4955765	TNIK	rheumatoid arthritis	PGS001875	0.00811799
rs2422193	TNIK	rheumatoid arthritis	PGS001875	-0.00013794
rs4425273	NAALADL2	rheumatoid arthritis	PGS001875	-0.00283257
rs11719400	NAALADL2	rheumatoid arthritis	PGS001875	-0.00125967
rs809714	FGF12	rheumatoid arthritis	PGS001875	0.00730493
rs16880691	LOC105374557	rheumatoid arthritis	PGS001875	0.000514366
rs2939748	C4orf19	rheumatoid arthritis	PGS001875	0.00132061
rs6837759	LIMCH1	rheumatoid arthritis	PGS001875	-0.000338581
rs11727583	LOC105377462	rheumatoid arthritis	PGS001875	0.00014528
rs17019408	LOC105377462	rheumatoid arthritis	PGS001875	0.000286445
rs10063294	IL7R	rheumatoid arthritis	PGS001875	0.00260275
rs10065637	ANKRD55	rheumatoid arthritis	PGS001875	-0.079145
rs12515884	ANKRD55	rheumatoid arthritis	PGS001875	3.29495e-05
rs17161868	LOC105379117	rheumatoid arthritis	PGS001875	-0.00157181
rs17161879	LOC105379117	rheumatoid arthritis	PGS001875	-0.00148992
rs4467698	GLRA1	rheumatoid arthritis	PGS001875	0.00070304
rs6877199	GLRA1	rheumatoid arthritis	PGS001875	0.000962975
rs17056820	LOC105377684	rheumatoid arthritis	PGS001875	0.00126149
rs2524084	HLA-C	rheumatoid arthritis	PGS001875	0.0380654
rs2261033	PRRC2A	rheumatoid arthritis	PGS001875	-0.00199097
rs7766862	TNXB	rheumatoid arthritis	PGS001875	0.00123101
rs2070600	AGER	rheumatoid arthritis	PGS001875	0.00181457
rs2856437	PBX2	rheumatoid arthritis	PGS001875	0.0286284
rs3132958	TSBP1	rheumatoid arthritis	PGS001875	0.00338316
rs3132958	TSBP1-AS1	rheumatoid arthritis	PGS001875	0.00338316
rs3132959	TSBP1	rheumatoid arthritis	PGS001875	0.000118868
rs3132959	TSBP1-AS1	rheumatoid arthritis	PGS001875	0.000118868
rs1076711	TSBP1	rheumatoid arthritis	PGS001875	-0.00429931
rs1076711	TSBP1-AS1	rheumatoid arthritis	PGS001875	-0.00429931
rs6904320	TSBP1	rheumatoid arthritis	PGS001875	0.000293258
rs6904320	TSBP1-AS1	rheumatoid arthritis	PGS001875	0.000293258
rs2076540	TSBP1	rheumatoid arthritis	PGS001875	-0.000422819
rs2076540	TSBP1-AS1	rheumatoid arthritis	PGS001875	-0.000422819
rs761187	TSBP1	rheumatoid arthritis	PGS001875	-0.00237295
rs761187	TSBP1-AS1	rheumatoid arthritis	PGS001875	-0.00237295
rs3129907	TSBP1	rheumatoid arthritis	PGS001875	6.91629e-06
rs3129907	TSBP1-AS1	rheumatoid arthritis	PGS001875	6.91629e-06
rs3129931	TSBP1	rheumatoid arthritis	PGS001875	0.00299987
rs3129931	TSBP1-AS1	rheumatoid arthritis	PGS001875	0.00299987
rs2073044	TSBP1	rheumatoid arthritis	PGS001875	-0.000854551
rs2073044	TSBP1-AS1	rheumatoid arthritis	PGS001875	-0.000854551
rs9268403	TSBP1	rheumatoid arthritis	PGS001875	-6.48798e-05
rs9268403	TSBP1-AS1	rheumatoid arthritis	PGS001875	-6.48798e-05
rs2395157	TSBP1-AS1	rheumatoid arthritis	PGS001875	-0.000110535
rs9268454	TSBP1-AS1	rheumatoid arthritis	PGS001875	-6.57554e-05
rs9268456	TSBP1-AS1	rheumatoid arthritis	PGS001875	-4.02076e-07
rs9268480	BTNL2	rheumatoid arthritis	PGS001875	-1.09352e-05
rs9268480	TSBP1-AS1	rheumatoid arthritis	PGS001875	-1.09352e-05
rs2076525	BTNL2	rheumatoid arthritis	PGS001875	-0.000115153
rs2076525	TSBP1-AS1	rheumatoid arthritis	PGS001875	-0.000115153
rs2076524	BTNL2	rheumatoid arthritis	PGS001875	-6.25992e-05
rs2076524	TSBP1-AS1	rheumatoid arthritis	PGS001875	-6.25992e-05
rs3763317	BTNL2	rheumatoid arthritis	PGS001875	0.098271
rs3129871	HLA-DRA	rheumatoid arthritis	PGS001875	0.0532821
rs2071800	HLA-DQA2	rheumatoid arthritis	PGS001875	0.00593653
rs3819717	TAP2	rheumatoid arthritis	PGS001875	0.00162309
rs6583440	IKZF1	rheumatoid arthritis	PGS001875	-0.000431086
rs11972221	MAGI2	rheumatoid arthritis	PGS001875	0.00218073
rs3807306	IRF5	rheumatoid arthritis	PGS001875	0.000353003
rs11761199	IRF5	rheumatoid arthritis	PGS001875	0.00060095
rs2696887	CNOT4	rheumatoid arthritis	PGS001875	-0.00788268
rs13311326	NUP205	rheumatoid arthritis	PGS001875	-1.72311e-05
rs1406719	TPK1	rheumatoid arthritis	PGS001875	0.00335744
rs1635357	TPK1	rheumatoid arthritis	PGS001875	2.18109e-06
rs7002629	MYOM2	rheumatoid arthritis	PGS001875	0.000167556
rs13275581	CSMD1	rheumatoid arthritis	PGS001875	0.0382651
rs2248932	BLK	rheumatoid arthritis	PGS001875	-0.000279455
rs289518	DLC1	rheumatoid arthritis	PGS001875	0.000204564
rs7845783	DLC1	rheumatoid arthritis	PGS001875	0.0291185
rs1454955	DLC1	rheumatoid arthritis	PGS001875	0.000129822
rs7838041	LOC105375751	rheumatoid arthritis	PGS001875	0.00338537
rs3891649	PTPRD	rheumatoid arthritis	PGS001875	-0.0100087
rs10971711	UBE2R2	rheumatoid arthritis	PGS001875	0.00012738
rs10971711	UBE2R2-AS1	rheumatoid arthritis	PGS001875	0.00012738
rs2787397	INVS	rheumatoid arthritis	PGS001875	-6.36804e-05
rs10978504	LOC107987108	rheumatoid arthritis	PGS001875	0.0598981
rs2418326	TNFSF8	rheumatoid arthritis	PGS001875	0.00142201
rs4880494	ADARB2	rheumatoid arthritis	PGS001875	-3.6315e-05
rs706781	IL2RA	rheumatoid arthritis	PGS001875	-0.000489528
rs793094	LOC105376481	rheumatoid arthritis	PGS001875	0.00438191
rs867991	LOC105376481	rheumatoid arthritis	PGS001875	0.0032494
rs2793103	LOC105376481	rheumatoid arthritis	PGS001875	5.46127e-05
rs1538981	LOC105376481	rheumatoid arthritis	PGS001875	0.00377653
rs4935216	LOC102724719	rheumatoid arthritis	PGS001875	-0.00206945
rs4935216	PRKG1	rheumatoid arthritis	PGS001875	-0.00206945
rs7090538	CTBP2	rheumatoid arthritis	PGS001875	0.000583509
rs2099744	TEAD1	rheumatoid arthritis	PGS001875	0.000196729
rs4488228	ACER3	rheumatoid arthritis	PGS001875	0.00148777
rs1081366	CNTN5	rheumatoid arthritis	PGS001875	-0.00023402
rs7313311	ERC1	rheumatoid arthritis	PGS001875	-5.31629e-05
rs766956	ERC1	rheumatoid arthritis	PGS001875	-0.00360407
rs6489282	ERC1	rheumatoid arthritis	PGS001875	-0.000970574
rs17777975	LOC105369617	rheumatoid arthritis	PGS001875	-0.000331072
rs3825184	CCDC65	rheumatoid arthritis	PGS001875	0.000982007
rs7977709	KDM2B	rheumatoid arthritis	PGS001875	-0.00438279
rs3118904	DLEU1	rheumatoid arthritis	PGS001875	0.000454489
rs3118904	DLEU1-AS1	rheumatoid arthritis	PGS001875	0.000454489
rs3118904	LOC107984567	rheumatoid arthritis	PGS001875	0.000454489
rs1239690	LOC107984567	rheumatoid arthritis	PGS001875	-0.000212053
rs1241488	LINC02286	rheumatoid arthritis	PGS001875	0.0118406
rs12895832	LRFN5	rheumatoid arthritis	PGS001875	0.000173927
rs12893578	LOC124903333	rheumatoid arthritis	PGS001875	-0.000580058
rs12893578	RAD51B	rheumatoid arthritis	PGS001875	-0.000580058
rs4777927	LOC107983974	rheumatoid arthritis	PGS001875	0.00219229
rs9806454	LOC107983974	rheumatoid arthritis	PGS001875	0.00136775
rs4984343	MCTP2	rheumatoid arthritis	PGS001875	0.0122116
rs7185203	CMIP	rheumatoid arthritis	PGS001875	0.00667153
rs11644053	PLCG2	rheumatoid arthritis	PGS001875	0.000439522
rs11078597	MIR22	rheumatoid arthritis	PGS001875	-0.00388261
rs11078597	MIR22HG	rheumatoid arthritis	PGS001875	-0.00388261
rs11078597	WDR81	rheumatoid arthritis	PGS001875	-0.00388261
rs4794636	ANKFN1	rheumatoid arthritis	PGS001875	-0.00407095
rs6505050	ANKFN1	rheumatoid arthritis	PGS001875	-0.000452021
rs12458576	COLEC12	rheumatoid arthritis	PGS001875	0.000640426
rs12458576	LOC107985155	rheumatoid arthritis	PGS001875	0.000640426
rs2074944	NFIC	rheumatoid arthritis	PGS001875	-0.00243832
rs3859564	NFIC	rheumatoid arthritis	PGS001875	0.00042362
rs2304256	TYK2	rheumatoid arthritis	PGS001875	-0.00633622
rs6042222	TASP1	rheumatoid arthritis	PGS001875	-0.00517943
rs6136064	LOC105372546	rheumatoid arthritis	PGS001875	0.00391995
rs6136064	PCSK2	rheumatoid arthritis	PGS001875	0.00391995
rs861333	LINC01524	rheumatoid arthritis	PGS001875	0.000115783
rs861333	LOC105372666	rheumatoid arthritis	PGS001875	0.000115783
rs860656	LINC01524	rheumatoid arthritis	PGS001875	0.000149486
rs860656	LOC105372666	rheumatoid arthritis	PGS001875	0.000149486
rs6061784	CDH4	rheumatoid arthritis	PGS001875	-0.00454452
rs1980424	LINC02246	rheumatoid arthritis	PGS001875	0.000346291
rs9984320	DSCAM	rheumatoid arthritis	PGS001875	-7.61313e-05
rs399162	TANGO2	rheumatoid arthritis	PGS001875	-0.00145391
rs4988958	IL1RL1	asthma	PGS000799	1.17647
rs1295685	IL13	asthma	PGS000799	1.16279
rs2596464	LINC01149	asthma	PGS000799	1.12
rs12551256	IL33	asthma	PGS000799	1.1236
rs12551256	LOC107987046	asthma	PGS000799	1.1236
rs1420101	IL1RL1	asthma	PGS000799	1.12
rs10455025	TSLP	asthma	PGS000799	1.15
rs20541	IL13	asthma	PGS000799	1.1236
rs7705042	NDFIP1	asthma	PGS000799	1.08
rs9272346	HLA-DQA1	asthma	PGS000799	1.16
rs9272346	LOC124901301	asthma	PGS000799	1.16
rs2325291	BACH2	asthma	PGS000799	1.0989
rs167769	LOC124902946	asthma	PGS000799	1.08
rs167769	STAT6	asthma	PGS000799	1.08
rs11071558	RORA	asthma	PGS000799	1.1236
rs2033784	SMAD3	asthma	PGS000799	1.11
rs17806299	CLEC16A	asthma	PGS000799	1.11111
rs2952156	ERBB2	asthma	PGS000799	1.16279
rs6672420	RUNX3	psoriasis	PGS002293	-0.15
rs6672420	RUNX3-AS1	psoriasis	PGS002293	-0.15
rs113935720	IL23R	psoriasis	PGS002293	0.36
rs34517439	DNAJB4	psoriasis	PGS002293	0.17
rs17022427	IKBKE	psoriasis	PGS002293	0.1
rs17715343	IFIH1	psoriasis	PGS002293	0.31
rs13080782	PLCL2	psoriasis	PGS002293	-0.12
rs28512356	TP63	psoriasis	PGS002293	0.1
rs27044	ERAP1	psoriasis	PGS002293	-0.15
rs27044	LOC124901031	psoriasis	PGS002293	-0.15
rs1295685	IL13	psoriasis	PGS002293	-0.18
rs9504361	EXOC2	psoriasis	PGS002293	0.1
rs7748720	CDKAL1	psoriasis	PGS002293	0.16
rs13200483	HCG21	psoriasis	PGS002293	1.15
rs13200483	MUCL3	psoriasis	PGS002293	1.15
rs582757	TNFAIP3	psoriasis	PGS002293	-0.18
rs2451258	LOC112267968	psoriasis	PGS002293	-0.1
rs11767350	ELMO1	psoriasis	PGS002293	0.1
rs11795343	DDX58	psoriasis	PGS002293	0.11
rs10816610	LOC107987112	psoriasis	PGS002293	0.1
rs10816610	LOC124902243	psoriasis	PGS002293	0.1
rs2459446	CAMK2G	psoriasis	PGS002293	-0.11
rs1108618	ZMIZ1	psoriasis	PGS002293	0.11
rs61871342	BLOC1S2	psoriasis	PGS002293	-0.1
rs2510066	BAD	psoriasis	PGS002293	0.1
rs2510066	GPR137	psoriasis	PGS002293	0.1
rs4561177	ZC3H12C	psoriasis	PGS002293	0.13
rs61907765	ETS1	psoriasis	PGS002293	0.13
rs61907765	MIR6090	psoriasis	PGS002293	0.13
rs11053802	KLRC1	psoriasis	PGS002293	0.1
rs57137641	STAT2	psoriasis	PGS002293	-0.35
rs11059675	LRRC43	psoriasis	PGS002293	0.09
rs73183592	LOC124903162	psoriasis	PGS002293	-0.2
rs9513593	GPR183	psoriasis	PGS002293	-0.11
rs9513593	UBAC2	psoriasis	PGS002293	-0.11
rs28624578	KLF13	psoriasis	PGS002293	0.16
rs413024	LOC105371082	psoriasis	PGS002293	0.12
rs7184567	STX1B	psoriasis	PGS002293	0.13
rs28998802	NOS2	psoriasis	PGS002293	0.22
rs8070763	STAT3	psoriasis	PGS002293	-0.11
rs55823223	TRIM65	psoriasis	PGS002293	0.13
rs2304856	CARD14	psoriasis	PGS002293	0.08
rs2304856	SGSH	psoriasis	PGS002293	0.08
rs559406	PTPN2	psoriasis	PGS002293	-0.09
rs34536443	TYK2	psoriasis	PGS002293	-0.68
rs4804528	DNM2	psoriasis	PGS002293	-0.11
rs492602	FUT2	psoriasis	PGS002293	-0.11
rs492602	LOC105447645	psoriasis	PGS002293	-0.11
rs5754387	UBE2L3	psoriasis	PGS002293	0.13
rs2640909	PER3	asthma	PGS001345	0.00364773
rs1381928	RERE	asthma	PGS001345	0.0203886
rs797257	LNCTAM34A	asthma	PGS001345	-0.0014754
rs797257	MIR34AHG	asthma	PGS001345	-0.0014754
rs6687430	PEX14	asthma	PGS001345	0.0119686
rs1471642	PEX14	asthma	PGS001345	0.012815
rs6667720	C1orf167	asthma	PGS001345	0.024814
rs17381955	TMEM51	asthma	PGS001345	0.00511459
rs6684709	E2F2	asthma	PGS001345	-0.000461705
rs6684709	LOC101928163	asthma	PGS001345	-0.000461705
rs11574	ID3	asthma	PGS001345	0.00569441
rs11574	LOC124903876	asthma	PGS001345	0.00569441
rs13551	FUCA1	asthma	PGS001345	-0.00286696
rs4494090	MYOM3	asthma	PGS001345	-0.00633273
rs1507101	RUNX3	asthma	PGS001345	0.00644728
rs3766400	THEMIS2	asthma	PGS001345	0.00542773
rs510208	C1orf109	asthma	PGS001345	0.0124776
rs2463260	BMP8B	asthma	PGS001345	0.00766534
rs2463260	PPIE	asthma	PGS001345	0.00766534
rs1147990	MROH7-TTC4	asthma	PGS001345	0.0116715
rs1147990	TTC4	asthma	PGS001345	0.0116715
rs1524707	DAB1	asthma	PGS001345	0.00116183
rs7413192	LINC02777	asthma	PGS001345	0.000942914
rs12141441	LOC124904204	asthma	PGS001345	0.00146502
rs11590351	ATXN7L2	asthma	PGS001345	0.0201523
rs11590351	CYB561D1	asthma	PGS001345	0.0201523
rs4074536	CASQ2	asthma	PGS001345	0.000941958
rs1698683	PDE4DIP	asthma	PGS001345	-0.00631214
rs2245623	RHBG	asthma	PGS001345	-0.0190606
rs3748569	RHBG	asthma	PGS001345	0.00744287
rs7522061	FCRL3	asthma	PGS001345	-0.00161775
rs35107735	CCDC181	asthma	PGS001345	-0.000952326
rs2285215	TNN	asthma	PGS001345	-0.0110507
rs12568310	C1orf220	asthma	PGS001345	0.0069355
rs1174657	APOBEC4	asthma	PGS001345	-0.00165298
rs1174657	RGL1	asthma	PGS001345	-0.00165298
rs10797919	RGL1	asthma	PGS001345	-0.0146929
rs1800871	IL10	asthma	PGS001345	-0.00108684
rs1800871	IL19	asthma	PGS001345	-0.00108684
rs34762787	CAPN8	asthma	PGS001345	-0.00259611
rs6667260	ITPKB	asthma	PGS001345	0.00752409
rs13376102	SIPA1L2	asthma	PGS001345	0.00551992
rs1047840	EXO1	asthma	PGS001345	0.00301974
rs501764	GATA3	asthma	PGS001345	-0.00363312
rs501764	GATA3-AS1	asthma	PGS001345	-0.00363312
rs10828731	PRTFDC1	asthma	PGS001345	0.00469766
rs3758490	ZNF365	asthma	PGS001345	-0.0132313
rs1935	JMJD1C	asthma	PGS001345	0.00149501
rs6480771	DUSP13	asthma	PGS001345	0.0126588
rs6480771	SAMD8	asthma	PGS001345	0.0126588
rs2456250	ZNF503	asthma	PGS001345	-0.00412445
rs10786050	KIF11	asthma	PGS001345	0.0034059
rs280839	LINC02620	asthma	PGS001345	-0.00534344
rs703490	LOC105378465	asthma	PGS001345	-2.95351e-05
rs703490	SORCS3	asthma	PGS001345	-2.95351e-05
rs11544712	PNLIPRP2	asthma	PGS001345	-0.00265946
rs1128322	PSMD13	asthma	PGS001345	-0.00378585
rs1133833	AKIP1	asthma	PGS001345	-0.00185846
rs1133833	DENND2B	asthma	PGS001345	-0.00185846
rs4910359	GALNT18	asthma	PGS001345	0.0038871
rs4910359	LOC107983976	asthma	PGS001345	0.0038871
rs12289842	NAV2	asthma	PGS001345	0.000577231
rs3758741	CSTF3	asthma	PGS001345	0.00775445
rs10769126	PRDM11	asthma	PGS001345	0.002552
rs7124508	SYT13	asthma	PGS001345	0.000370673
rs2697920	MYBPC3	asthma	PGS001345	-0.00119456
rs1815739	ACTN3	asthma	PGS001345	-0.00498069
rs1532819	RAB39A	asthma	PGS001345	-0.00280359
rs10849133	GALNT8	asthma	PGS001345	0.00140389
rs10849133	GAU1	asthma	PGS001345	0.00140389
rs1468556	GALNT8	asthma	PGS001345	0.00737306
rs1800693	TNFRSF1A	asthma	PGS001345	-0.00215283
rs2708381	PRH1	asthma	PGS001345	-0.00939448
rs2708381	PRH1-PRR4	asthma	PGS001345	-0.00939448
rs2708381	PRH1-TAS2R14	asthma	PGS001345	-0.00939448
rs2708381	TAS2R46	asthma	PGS001345	-0.00939448
rs1908946	IRAG2	asthma	PGS001345	0.00374353
rs10785581	LOC105369743	asthma	PGS001345	0.0139566
rs10783299	DDN	asthma	PGS001345	-0.00269585
rs10783299	DDN-AS1	asthma	PGS001345	-0.00269585
rs12379	LETMD1	asthma	PGS001345	0.00262632
rs200351268	KRT81	asthma	PGS001345	0.0034142
rs200351268	KRT86	asthma	PGS001345	0.0034142
rs2456973	IKZF4	asthma	PGS001345	0.00583088
rs2456973	LOC105369781	asthma	PGS001345	0.00583088
rs2292239	ERBB3	asthma	PGS001345	-0.017469
rs1059513	NAB2	asthma	PGS001345	-0.00762716
rs1059513	STAT6	asthma	PGS001345	-0.00762716
rs1799986	LRP1	asthma	PGS001345	-0.00672751
rs3817487	CNOT2	asthma	PGS001345	-0.00119525
rs3763978	TSPAN8	asthma	PGS001345	-0.019877
rs2283351	CCDC63	asthma	PGS001345	0.00129105
rs933296	MYL2	asthma	PGS001345	0.00212493
rs3184504	SH2B3	asthma	PGS001345	0.00745527
rs17078605	SACS	asthma	PGS001345	0.00389744
rs17076091	LOC105370150	asthma	PGS001345	0.010135
rs9543451	KLF12	asthma	PGS001345	-0.00244218
rs11070136	DZIP1	asthma	PGS001345	-0.00676645
rs9520592	NALF1	asthma	PGS001345	0.000600009
rs9520592	NALF1-IT1	asthma	PGS001345	0.000600009
rs2131940	COL4A1	asthma	PGS001345	-0.000193448
rs229262	G2E3-AS1	asthma	PGS001345	0.00397464
rs6572911	LOC105370504	asthma	PGS001345	0.00376251
rs1152522	CCDC198	asthma	PGS001345	-0.00454467
rs6573823	RAD51B	asthma	PGS001345	-0.008685
rs12878481	RIN3	asthma	PGS001345	0.00235846
rs734711	LOC100288637	asthma	PGS001345	-0.00178437
rs11071559	RORA	asthma	PGS001345	-0.0181154
rs17802279	PIF1	asthma	PGS001345	-0.000119496
rs2073711	CILP	asthma	PGS001345	0.00533108
rs17293632	SMAD3	asthma	PGS001345	0.0470913
rs2033784	SMAD3	asthma	PGS001345	0.00619041
rs7173826	AAGAB	asthma	PGS001345	-0.0264025
rs7177417	ANKRD34C-AS1	asthma	PGS001345	0.00199441
rs4842838	ADAMTSL3	asthma	PGS001345	-0.0293797
rs3830782	TPSD1	asthma	PGS001345	0.00254248
rs2719710	TEKT5	asthma	PGS001345	-0.00086446
rs6498142	CLEC16A	asthma	PGS001345	0.00523259
rs36045143	CLEC16A	asthma	PGS001345	-0.00712416
rs36045143	LOC105371081	asthma	PGS001345	-0.00712416
rs2075513	MYH11	asthma	PGS001345	0.00563223
rs3024548	IL4R	asthma	PGS001345	0.00299346
rs2239348	IL4R	asthma	PGS001345	0.00371588
rs1049631	IL4R	asthma	PGS001345	-0.0137152
rs2216758	CPNE2	asthma	PGS001345	0.00721313
rs16973716	PMFBP1	asthma	PGS001345	-0.00116346
rs308925	NUDT7	asthma	PGS001345	0.0111268
rs7499011	PKD1L2	asthma	PGS001345	-0.00820419
rs4581706	SLC7A5	asthma	PGS001345	-4.36433e-05
rs6502776	TRARG1	asthma	PGS001345	0.0164765
rs75382388	LOC124903923	asthma	PGS001345	0.0027187
rs75382388	NTN1	asthma	PGS001345	0.0027187
rs7207259	SPACA3	asthma	PGS001345	0.00376158
rs11078928	GSDMB	asthma	PGS001345	-0.107339
rs11309872	KRT24	asthma	PGS001345	-0.0112835
rs201764113	KRTAP4-8	asthma	PGS001345	-0.0060017
rs2011951	SLC25A39	asthma	PGS001345	0.0119296
rs2288278	HOXB3	asthma	PGS001345	0.00395597
rs16948048	ZNF652	asthma	PGS001345	0.0143501
rs16948048	ZNF652-AS1	asthma	PGS001345	0.0143501
rs17610181	NACA2	asthma	PGS001345	-0.000846706
rs2353109	LOC100134391	asthma	PGS001345	0.00119713
rs17581728	UNC13D	asthma	PGS001345	0.00948194
rs35496088	RBFOX3	asthma	PGS001345	8.22875e-05
rs2306755	WDR45B	asthma	PGS001345	0.000162729
rs671871	LAMA1	asthma	PGS001345	-0.000188489
rs17203781	LOC642484	asthma	PGS001345	0.000465265
rs12967110	NEDD4L	asthma	PGS001345	0.000788295
rs4940595	SERPINB11	asthma	PGS001345	0.00639136
rs2278154	DIPK1C	asthma	PGS001345	-0.00383822
rs4804305	PRAM1	asthma	PGS001345	0.0115785
rs2304256	TYK2	asthma	PGS001345	-0.00421494
rs3829680	ADGRE2	asthma	PGS001345	-0.00579073
rs71350820	ZNF536	asthma	PGS001345	0.0074931
rs745961	CEP89	asthma	PGS001345	0.00200654
rs2651079	ZNF792	asthma	PGS001345	-0.0174635
rs2231940	DMAC2	asthma	PGS001345	-0.00122557
rs3179010	PSG9	asthma	PGS001345	-0.0014031
rs11547806	LYPD5	asthma	PGS001345	-0.0126084
rs4884	CKM	asthma	PGS001345	-0.00174841
rs1133190	CKM	asthma	PGS001345	-0.00467851
rs506425	PLEKHA4	asthma	PGS001345	-0.000513133
rs11084073	ETFB	asthma	PGS001345	-0.00147814
rs4802867	FPR3	asthma	PGS001345	-0.009441
rs1494059	LOC105373395	asthma	PGS001345	-0.00944885
rs13401365	EPCAM-DT	asthma	PGS001345	0.00313115
rs13401365	LOC124907763	asthma	PGS001345	0.00313115
rs17513722	FAM161A	asthma	PGS001345	4.1148e-06
rs10177248	ARHGAP25	asthma	PGS001345	0.0071393
rs2075221	CLEC4F	asthma	PGS001345	0.00246785
rs1813160	MPHOSPH10	asthma	PGS001345	0.00474082
rs4247303	TGOLN2	asthma	PGS001345	0.000473921
rs10901	MRPL35	asthma	PGS001345	-0.00200167
rs11541353	NPAS2	asthma	PGS001345	0.00830295
rs11541353	NPAS2-AS1	asthma	PGS001345	0.00830295
rs4851541	IL1R1	asthma	PGS001345	0.00296644
rs72823646	IL1RL1	asthma	PGS001345	-0.00696921
rs1041973	IL1RL1	asthma	PGS001345	-0.0264991
rs1420101	IL1RL1	asthma	PGS001345	0.0360288
rs9646952	RANBP2	asthma	PGS001345	3.32215e-05
rs9646952	SH3RF3	asthma	PGS001345	3.32215e-05
rs3811040	CKAP2L	asthma	PGS001345	0.0194716
rs3811040	NT5DC4	asthma	PGS001345	0.0194716
rs4849167	PSD4	asthma	PGS001345	0.0032966
rs1052422	MZT2B	asthma	PGS001345	-0.00714995
rs1052422	TUBA3E	asthma	PGS001345	-0.00714995
rs7567555	LOC105373643	asthma	PGS001345	-0.00117287
rs10203500	LRP1B	asthma	PGS001345	-0.00405692
rs7597740	SCN1A-AS1	asthma	PGS001345	-0.00571494
rs7597740	SCN9A	asthma	PGS001345	-0.00571494
rs6433183	MYO3B	asthma	PGS001345	0.000522466
rs1364530	MYO3B	asthma	PGS001345	0.00588446
rs60029104	FSIP2	asthma	PGS001345	-0.000825139
rs60029104	FSIP2-AS1	asthma	PGS001345	-0.000825139
rs10190751	CFLAR	asthma	PGS001345	0.0104764
rs10190751	CFLAR-AS1	asthma	PGS001345	0.0104764
rs6736922	CFAP65	asthma	PGS001345	-0.011648
rs36053433	WDFY1	asthma	PGS001345	-0.00129658
rs6431625	UGT1A10	asthma	PGS001345	-0.0145805
rs6431625	UGT1A3	asthma	PGS001345	-0.0145805
rs6431625	UGT1A4	asthma	PGS001345	-0.0145805
rs6431625	UGT1A5	asthma	PGS001345	-0.0145805
rs6431625	UGT1A6	asthma	PGS001345	-0.0145805
rs6431625	UGT1A7	asthma	PGS001345	-0.0145805
rs6431625	UGT1A8	asthma	PGS001345	-0.0145805
rs6431625	UGT1A9	asthma	PGS001345	-0.0145805
rs139727526	MLPH	asthma	PGS001345	0.00804896
rs57677160	ANO7	asthma	PGS001345	-0.000656102
rs1106639	D2HGDH	asthma	PGS001345	-0.0708533
rs71430382	D2HGDH	asthma	PGS001345	-0.00627064
rs11683104	LINC01237	asthma	PGS001345	0.000925506
rs6579255	CPNE1	asthma	PGS001345	0.00790853
rs2252221	TSHZ2	asthma	PGS001345	0.00130876
rs2230033	KCNJ15	asthma	PGS001345	0.00477441
rs1042917	COL6A2	asthma	PGS001345	0.012204
rs1808320	PRODH	asthma	PGS001345	0.00341396
rs4819756	PRODH	asthma	PGS001345	0.00771801
rs5996763	SGSM1	asthma	PGS001345	-0.0121617
rs11107	FBXO7	asthma	PGS001345	0.0130187
rs59975840	LOC105373086	asthma	PGS001345	0.00453622
rs11715813	CNTN4	asthma	PGS001345	0.00251659
rs1860968	MLH1	asthma	PGS001345	0.00102064
rs11711871	XIRP1	asthma	PGS001345	0.000593831
rs2280405	CAMKV	asthma	PGS001345	-0.00540833
rs2280405	TRAIP	asthma	PGS001345	-0.00540833
rs11720559	ERC2	asthma	PGS001345	-0.00706703
rs7637449	CCDC66	asthma	PGS001345	0.0165669
rs6445902	DNAH12	asthma	PGS001345	-0.0118168
rs11706832	LRIG1	asthma	PGS001345	-0.00206122
rs6799987	LINC02005	asthma	PGS001345	-0.0055265
rs35124509	EPHA3	asthma	PGS001345	0.00276609
rs852701	DCBLD2	asthma	PGS001345	0.00844104
rs62265001	LOC105374056	asthma	PGS001345	-0.00319243
rs1143671	SLC15A2	asthma	PGS001345	-0.00114287
rs9839328	LOC102723759	asthma	PGS001345	-0.00241685
rs10934853	EEFSEC	asthma	PGS001345	-0.00039195
rs810952	CFAP92	asthma	PGS001345	0.00353589
rs900400	LINC02029	asthma	PGS001345	-0.00136192
rs6444790	GOLIM4	asthma	PGS001345	-0.002532
rs692599	NLGN1	asthma	PGS001345	-0.00230115
rs6443489	LINC00578	asthma	PGS001345	0.0153696
rs6443930	HTR3D	asthma	PGS001345	0.0163638
rs11707807	LPP	asthma	PGS001345	0.00252773
rs61345811	UBXN7	asthma	PGS001345	-0.000277191
rs764497	CCDC149	asthma	PGS001345	-0.0101307
rs764497	LOC102723675	asthma	PGS001345	-0.0101307
rs5743618	TLR1	asthma	PGS001345	-0.0143437
rs11938093	BTC	asthma	PGS001345	-0.00231109
rs7696466	LINC01088	asthma	PGS001345	-0.00784296
rs7696466	NAA11	asthma	PGS001345	-0.00784296
rs1054627	IBSP	asthma	PGS001345	-0.00441995
rs2454206	TET2	asthma	PGS001345	0.00174073
rs2454206	TET2-AS1	asthma	PGS001345	0.00174073
rs3749591	USP53	asthma	PGS001345	0.000934229
rs1132783	GYPB	asthma	PGS001345	0.000296037
rs4695918	CEP44	asthma	PGS001345	-0.00439744
rs4956987	PLEKHG4B	asthma	PGS001345	0.000936681
rs1532268	MTRR	asthma	PGS001345	-0.0120562
rs62349280	LINC02220	asthma	PGS001345	-0.00133447
rs13170390	SPEF2	asthma	PGS001345	0.00668073
rs6897932	IL7R	asthma	PGS001345	-0.0181797
rs6878202	ADAMTS6	asthma	PGS001345	0.0195203
rs706711	PIK3R1	asthma	PGS001345	-0.000197794
rs2431363	IQGAP2	asthma	PGS001345	0.00151331
rs13182512	JMY	asthma	PGS001345	0.00512362
rs26653	ERAP1	asthma	PGS001345	-0.00215187
rs1898671	TSLP	asthma	PGS001345	0.0284513
rs306107	CAMK4	asthma	PGS001345	-0.0137983
rs34330594	LOC107986449	asthma	PGS001345	0.00113017
rs1050152	MIR3936HG	asthma	PGS001345	-0.000958729
rs1050152	SLC22A4	asthma	PGS001345	-0.000958729
rs17622656	IRF1	asthma	PGS001345	-0.0622954
rs20541	IL13	asthma	PGS001345	-0.01379
rs7736541	PCDHGA1	asthma	PGS001345	-0.0150925
rs7736541	PCDHGA2	asthma	PGS001345	-0.0150925
rs7736541	PCDHGA3	asthma	PGS001345	-0.0150925
rs12187913	PLAC8L1	asthma	PGS001345	0.0191864
rs3843496	SCGB3A2	asthma	PGS001345	0.00248789
rs6860507	NIPAL4	asthma	PGS001345	0.00162081
rs13171394	WWC1	asthma	PGS001345	-0.0105154
rs705441	ZFP62	asthma	PGS001345	-0.0070208
rs10458071	BPHL	asthma	PGS001345	-0.0118178
rs1009181	H2BC5	asthma	PGS001345	0.0109726
rs7766641	H2BC6	asthma	PGS001345	0.00179413
rs2179152	LOC101928743	asthma	PGS001345	0.00177921
rs9260048	LOC124901298	asthma	PGS001345	0.0122973
rs1065076	MICB	asthma	PGS001345	0.0338215
rs3132954	TSBP1	asthma	PGS001345	-0.00599295
rs3132954	TSBP1-AS1	asthma	PGS001345	-0.00599295
rs8084	HLA-DRA	asthma	PGS001345	0.0110572
rs17211510	LOC124901301	asthma	PGS001345	-0.0117807
rs241448	TAP2	asthma	PGS001345	-0.0448768
rs970901	COL11A2	asthma	PGS001345	0.00995355
rs20455	KIF6	asthma	PGS001345	0.00274244
rs20455	LOC107986594	asthma	PGS001345	0.00274244
rs9353806	EYS	asthma	PGS001345	-0.0153963
rs1847472	BACH2	asthma	PGS001345	-0.00160238
rs72928038	BACH2	asthma	PGS001345	-0.0264953
rs240780	ASCC3	asthma	PGS001345	0.0192719
rs17316116	ARMC2	asthma	PGS001345	0.00389026
rs17316116	LOC124901373	asthma	PGS001345	0.00389026
rs6569404	RNF217-AS1	asthma	PGS001345	0.000431755
rs7750586	AHI1-DT	asthma	PGS001345	0.00217891
rs78267720	BCLAF1	asthma	PGS001345	0.00613264
rs214976	SYNE1	asthma	PGS001345	-0.0125548
rs3824074	ADAP1	asthma	PGS001345	0.0186987
rs62433082	ADAP1	asthma	PGS001345	0.00339684
rs798489	AMZ1	asthma	PGS001345	-0.00684688
rs798489	GNA12	asthma	PGS001345	-0.00684688
rs6973364	LOC107986772	asthma	PGS001345	-0.00195841
rs3807947	ITGB8	asthma	PGS001345	-0.00284195
rs10250954	STEAP1B	asthma	PGS001345	-0.00679973
rs849335	JAZF1-AS1	asthma	PGS001345	-0.000431645
rs71819724	LINC03009	asthma	PGS001345	-0.0333719
rs71819724	POMZP3	asthma	PGS001345	-0.0333719
rs38794	ANKIB1	asthma	PGS001345	0.00839638
rs482308	ZAN	asthma	PGS001345	0.00394388
rs201145168	HBP1	asthma	PGS001345	0.00935656
rs6996519	DLGAP2	asthma	PGS001345	-0.00550455
rs6996519	LOC105379585	asthma	PGS001345	-0.00550455
rs7463440	LINC00681	asthma	PGS001345	0.000894138
rs7463440	LINC03019	asthma	PGS001345	0.000894138
rs3739310	LOC124901889	asthma	PGS001345	0.00470945
rs3739310	TRMT9B	asthma	PGS001345	0.00470945
rs35121552	PEBP4	asthma	PGS001345	0.00764358
rs55840085	SLC20A2	asthma	PGS001345	0.00543747
rs6988165	SLC20A2	asthma	PGS001345	0.00453023
rs3735887	LOC105375660	asthma	PGS001345	-0.0134294
rs3735887	NIPAL2	asthma	PGS001345	-0.0134294
rs307765	DENND3	asthma	PGS001345	0.0143464
rs7839934	EPPK1	asthma	PGS001345	0.00377877
rs2297083	DOCK8-AS2	asthma	PGS001345	0.00124084
rs2297083	KANK1	asthma	PGS001345	0.00124084
rs627947	GLIS3	asthma	PGS001345	-0.0030338
rs627947	LOC105375964	asthma	PGS001345	-0.0030338
rs627947	LOC124902111	asthma	PGS001345	-0.0030338
rs681410	GLIS3	asthma	PGS001345	-0.0049911
rs408513	RCL1	asthma	PGS001345	-0.000913547
rs4742108	RIC1	asthma	PGS001345	0.00180792
rs2797513	ERMP1	asthma	PGS001345	0.0223701
rs10118298	ERMP1	asthma	PGS001345	-0.00315482
rs10733549	PTPRD	asthma	PGS001345	0.00060738
rs2779500	FREM1	asthma	PGS001345	0.00767715
rs10963403	ADAMTSL1	asthma	PGS001345	0.00156729
rs766576	SLC24A2	asthma	PGS001345	-0.0054751
rs2996347	ANKRD18A	asthma	PGS001345	0.00338034
rs11137572	TJP2	asthma	PGS001345	-0.00676045
rs4745571	PRUNE2	asthma	PGS001345	-0.00506444
rs10761129	ROR2	asthma	PGS001345	-0.00282514
rs12685902	GRIN3A	asthma	PGS001345	-0.00152748
rs10990434	CYLC2	asthma	PGS001345	-0.00447846
rs7470491	SHOC1	asthma	PGS001345	-0.0108902
rs13292096	ZNF79	asthma	PGS001345	-0.000296383
rs2070692	AK1	asthma	PGS001345	-0.00396702
rs2070692	ST6GALNAC4-ST6GALNAC6-AK1	asthma	PGS001345	-0.00396702
rs2280843	ENDOG	asthma	PGS001345	0.0235219
rs2280843	SPOUT1	asthma	PGS001345	0.0235219
rs3124509	PTPA	asthma	PGS001345	-0.00366672
rs5948724	PUDP	asthma	PGS001345	-0.00809301
rs6638991	WWC3	asthma	PGS001345	0.00821777
rs3764880	TLR8	asthma	PGS001345	0.00338286
rs3764880	TLR8-AS1	asthma	PGS001345	0.00338286
rs5935650	TCEANC	asthma	PGS001345	-0.000494238
rs6527132	DMD	asthma	PGS001345	0.00134877
rs6628755	DMD	asthma	PGS001345	-0.00236975
rs1385699	EDA2R	asthma	PGS001345	0.0317221
rs6647476	LOC105373252	asthma	PGS001345	0.000875982
rs6647476	SLC16A2	asthma	PGS001345	0.000875982
rs5968915	DACH2	asthma	PGS001345	0.00368682
rs4893446	TMEM164	asthma	PGS001345	0.00284586
rs6048	F9	asthma	PGS001345	0.00943749
rs237520	UBE2NL	asthma	PGS001345	0.00661796
rs547043	MIR4330	asthma	PGS001345	0.00484123
rs2071262	LOC124905237	asthma	PGS001345	-0.00134712
rs2071262	ZNF185	asthma	PGS001345	-0.00134712
rs867436	MMEL1	rheumatoid arthritis	PGS004118	-0.0849
rs2647190	PADI2	rheumatoid arthritis	PGS004118	-0.0848
rs2240335	PADI4	rheumatoid arthritis	PGS004118	-0.1281
rs28411352	MTF1	rheumatoid arthritis	PGS004118	0.0914
rs28469609	INPP5B	rheumatoid arthritis	PGS004118	-0.0889
rs28469609	LOC124904043	rheumatoid arthritis	PGS004118	-0.0889
rs11102628	MAGI3	rheumatoid arthritis	PGS004118	0.0719
rs1624335	MAGI3	rheumatoid arthritis	PGS004118	-0.095
rs6679677	PHTF1	rheumatoid arthritis	PGS004118	0.591
rs3789599	RSBN1	rheumatoid arthritis	PGS004118	0.1098
rs971173	AP4B1	rheumatoid arthritis	PGS004118	-0.1072
rs971173	DCLRE1B	rheumatoid arthritis	PGS004118	-0.1072
rs4129267	IL6R	rheumatoid arthritis	PGS004118	-0.075
rs3761959	FCRL3	rheumatoid arthritis	PGS004118	0.0744
rs1234313	TNFSF4	rheumatoid arthritis	PGS004118	-0.0797
rs1557121	LOC100506023	rheumatoid arthritis	PGS004118	-0.0905
rs1557121	TNFSF4	rheumatoid arthritis	PGS004118	-0.0905
rs11684155	SPRED2	rheumatoid arthritis	PGS004118	-0.0996
rs3024896	STAT4	rheumatoid arthritis	PGS004118	0.0759
rs3024896	STAT4-AS1	rheumatoid arthritis	PGS004118	0.0759
rs6434435	STAT4	rheumatoid arthritis	PGS004118	-0.0971
rs7574865	STAT4	rheumatoid arthritis	PGS004118	0.1403
rs1441035	PLCL2	rheumatoid arthritis	PGS004118	-0.0736
rs6831973	CLNK	rheumatoid arthritis	PGS004118	-0.0974
rs10517086	LINC02357	rheumatoid arthritis	PGS004118	0.1357
rs10065637	ANKRD55	rheumatoid arthritis	PGS004118	-0.176
rs244689	VDAC1	rheumatoid arthritis	PGS004118	0.0876
rs12530098	LOC105374939	rheumatoid arthritis	PGS004118	0.1382
rs12530098	LOC124901265	rheumatoid arthritis	PGS004118	0.1382
rs9467684	H2BC5	rheumatoid arthritis	PGS004118	-0.2484
rs7755741	LOC124901288	rheumatoid arthritis	PGS004118	0.0936
rs9104	BTN3A2	rheumatoid arthritis	PGS004118	-0.1152
rs3857549	BTN3A1	rheumatoid arthritis	PGS004118	-0.2277
rs17539358	BTN3A3	rheumatoid arthritis	PGS004118	0.3877
rs6456730	LOC285819	rheumatoid arthritis	PGS004118	0.3
rs2073044	TSBP1	rheumatoid arthritis	PGS004118	0.4951
rs2073044	TSBP1-AS1	rheumatoid arthritis	PGS004118	0.4951
rs879036	ETV7	rheumatoid arthritis	PGS004118	-0.1405
rs3799962	NFKBIE	rheumatoid arthritis	PGS004118	0.107
rs3799962	POLR1C	rheumatoid arthritis	PGS004118	0.107
rs2233433	NFKBIE	rheumatoid arthritis	PGS004118	0.1949
rs2233433	POLR1C	rheumatoid arthritis	PGS004118	0.1949
rs2396242	POLR1C	rheumatoid arthritis	PGS004118	-0.0795
rs3804333	ATG5	rheumatoid arthritis	PGS004118	0.1004
rs654690	LOC112267968	rheumatoid arthritis	PGS004118	-0.1016
rs3777722	RNASET2	rheumatoid arthritis	PGS004118	-0.1027
rs3093024	CCR6	rheumatoid arthritis	PGS004118	0.1466
rs4717901	GTF2IRD1	rheumatoid arthritis	PGS004118	-0.249
rs13239597	TNPO3	rheumatoid arthritis	PGS004118	0.1548
rs13239597	TPI1P2	rheumatoid arthritis	PGS004118	0.1548
rs998682	BLK	rheumatoid arthritis	PGS004118	-0.0919
rs11574914	CCL21	rheumatoid arthritis	PGS004118	0.1153
rs11574914	PHF24	rheumatoid arthritis	PGS004118	0.1153
rs7024727	FAM205A	rheumatoid arthritis	PGS004118	-0.1302
rs7024727	PHF24	rheumatoid arthritis	PGS004118	-0.1302
rs10435844	PHF19	rheumatoid arthritis	PGS004118	-0.0784
rs10435844	TRAF1	rheumatoid arthritis	PGS004118	-0.0784
rs3134883	IL2RA	rheumatoid arthritis	PGS004118	0.0991
rs643610	PRKCQ	rheumatoid arthritis	PGS004118	0.0823
rs2275806	GATA3	rheumatoid arthritis	PGS004118	-0.0725
rs2275806	GATA3-AS1	rheumatoid arthritis	PGS004118	-0.0725
rs1538981	LOC105376481	rheumatoid arthritis	PGS004118	0.0671
rs2663052	WDFY4	rheumatoid arthritis	PGS004118	-0.0738
rs10821944	ARID5B	rheumatoid arthritis	PGS004118	-0.1217
rs7088302	RTKN2	rheumatoid arthritis	PGS004118	0.111
rs93139	SWAP70	rheumatoid arthritis	PGS004118	-0.0804
rs660442	BAD	rheumatoid arthritis	PGS004118	-0.1067
rs660442	GPR137	rheumatoid arthritis	PGS004118	-0.1067
rs7993214	COG6	rheumatoid arthritis	PGS004118	-0.1137
rs911263	RAD51B	rheumatoid arthritis	PGS004118	0.106
rs3825568	ZFP36L1	rheumatoid arthritis	PGS004118	0.0812
rs12433837	AHNAK2	rheumatoid arthritis	PGS004118	-0.1567
rs6495979	RASGRP1	rheumatoid arthritis	PGS004118	0.1222
rs8043362	PCAT29	rheumatoid arthritis	PGS004118	0.1378
rs6496667	GABARAPL3	rheumatoid arthritis	PGS004118	0.0857
rs6496667	ZNF774	rheumatoid arthritis	PGS004118	0.0857
rs1592572	TXNDC11	rheumatoid arthritis	PGS004118	-0.0685
rs13333054	LOC124903741	rheumatoid arthritis	PGS004118	0.0822
rs2847281	PTPN2	rheumatoid arthritis	PGS004118	0.0907
rs1883832	CD40	rheumatoid arthritis	PGS004118	-0.1052
rs1893592	UBASH3A	rheumatoid arthritis	PGS004118	0.0976
rs2298428	YDJC	rheumatoid arthritis	PGS004118	0.0802
rs2069235	SYNGR1	rheumatoid arthritis	PGS004118	0.1296
rs2305480	GSDMB	asthma	PGS000037	-0.162519
rs3894194	GSDMA	asthma	PGS000037	0.157004
rs3859192	GSDMA	asthma	PGS000037	0.139762
rs3771166	IL18R1	asthma	PGS000037	-0.139262
rs3902025	GSDMA	asthma	PGS000037	0.131028
rs13431828	IL1RL1	asthma	PGS000037	-0.18633
rs12150079	ZPBP2	asthma	PGS000037	-0.127833
rs744910	SMAD3	asthma	PGS000037	-0.116534
rs12150298	PGAP3	asthma	PGS000037	-0.127833
rs2284033	IL2RB	asthma	PGS000037	-0.116534
rs1295686	IL13	asthma	PGS000037	-0.139262
rs6871536	RAD50	asthma	PGS000037	0.131028
rs6871536	TH2LCRR	asthma	PGS000037	0.131028
rs9916158	MED24	asthma	PGS000037	-0.116534
rs9916158	MIR6884	asthma	PGS000037	-0.116534
rs662064	PEX14	asthma	PGS002248	0.95
rs11204896	RORC	asthma	PGS002248	1.14
rs61816761	FLG	asthma	PGS002248	0.48
rs61816761	FLG-AS1	asthma	PGS002248	0.48
rs4129267	IL6R	asthma	PGS002248	0.95
rs4233366	ADAMTS4	asthma	PGS002248	0.92
rs1723018	CD247	asthma	PGS002248	1.1
rs1723018	LOC101928512	asthma	PGS002248	1.1
rs6691738	TNFSF4	asthma	PGS002248	0.9
rs6683383	ADORA1	asthma	PGS002248	1.08
rs13412757	LINC00299	asthma	PGS002248	1.11
rs3771180	IL1RL1	asthma	PGS002248	1.34
rs34290285	D2HGDH	asthma	PGS002248	1.2
rs35570272	GLB1	asthma	PGS002248	0.9
rs1806656	ILDR1	asthma	PGS002248	1.08
rs7625643	ZBTB38	asthma	PGS002248	0.93
rs7626218	TBL1XR1	asthma	PGS002248	1.08
rs60946162	LPP	asthma	PGS002248	0.88
rs73196739	LPP	asthma	PGS002248	1.1
rs11715524	LOC124909478	asthma	PGS002248	0.97
rs1684466	LINC01063	asthma	PGS002248	1.08
rs4833095	TLR1	asthma	PGS002248	1.21
rs45613035	KIAA1109	asthma	PGS002248	0.83
rs16903574	OTULINL	asthma	PGS002248	0.84
rs6894249	IRF1-AS1	asthma	PGS002248	0.92
rs6871536	RAD50	asthma	PGS002248	0.84
rs6871536	TH2LCRR	asthma	PGS002248	0.84
rs113010607	SEPTIN8	asthma	PGS002248	0.85
rs740474	DIAPH1	asthma	PGS002248	1.04
rs449454	NDFIP1	asthma	PGS002248	0.92
rs2855812	MICB	asthma	PGS002248	0.94
rs404860	NOTCH4	asthma	PGS002248	0.93
rs17843604	HLA-DQA1	asthma	PGS002248	0.83
rs987870	HLA-DPA1	asthma	PGS002248	0.88
rs987870	HLA-DPB1	asthma	PGS002248	0.88
rs3097670	HLA-DPA1	asthma	PGS002248	1.15
rs3097670	HLA-DPB1	asthma	PGS002248	1.15
rs10947428	ITPR3	asthma	PGS002248	0.94
rs58521088	BACH2	asthma	PGS002248	1.11
rs55743914	PTPRK	asthma	PGS002248	0.9
rs149317277	ITGB8	asthma	PGS002248	1.09
rs4722758	JAZF1	asthma	PGS002248	0.89
rs6967330	CDHR3	asthma	PGS002248	0.95
rs12551834	KYAT1	asthma	PGS002248	1.06
rs12722502	IL2RA	asthma	PGS002248	1.33
rs943451	PRKCQ	asthma	PGS002248	1.1
rs943451	PRKCQ-AS1	asthma	PGS002248	1.1
rs10905284	GATA3	asthma	PGS002248	1.03
rs10836538	PRR5L	asthma	PGS002248	1.08
rs174535	MYRF	asthma	PGS002248	1.03
rs11236814	LINC02757	asthma	PGS002248	1.1
rs1784775	SIK2	asthma	PGS002248	0.97
rs56129466	LOC124902786	asthma	PGS002248	1.08
rs62623446	TESPA1	asthma	PGS002248	0.88
rs10876864	IKZF4	asthma	PGS002248	1.11
rs1319132	UBAC2	asthma	PGS002248	0.91
rs3784099	RAD51B	asthma	PGS002248	0.91
rs1655558	ITPKA	asthma	PGS002248	0.92
rs11071559	RORA	asthma	PGS002248	1.18
rs117683492	SMAD3	asthma	PGS002248	0.77
rs56375023	SMAD3	asthma	PGS002248	0.84
rs34445740	SMAD3	asthma	PGS002248	1.11
rs17806299	CLEC16A	asthma	PGS002248	1.13
rs12596613	LOC400499	asthma	PGS002248	1.04
rs3024655	IL4R	asthma	PGS002248	0.85
rs2066844	NOD2	asthma	PGS002248	0.85
rs146644295	MED1	asthma	PGS002248	0.7
rs7216389	GSDMB	asthma	PGS002248	0.77
rs56308324	TBX21	asthma	PGS002248	0.9
rs12965763	POLI	asthma	PGS002248	0.91
rs2766667	LOC101927770	asthma	PGS002248	1.08
rs1623866	ARFRP1	asthma	PGS002248	1.06
rs2284033	IL2RB	asthma	PGS002248	1.03
rs5758364	PHF5A	asthma	PGS002248	1.1
rs2476601	AP4B1-AS1	systemic lupus erythematosus	PGS004917	0.357674
rs2476601	PTPN22	systemic lupus erythematosus	PGS004917	0.357674
rs6671847	FCGR2A	systemic lupus erythematosus	PGS004917	0.182322
rs2205960	TNFSF4	systemic lupus erythematosus	PGS004917	0.198851
rs10753074	LOC100506023	systemic lupus erythematosus	PGS004917	0.19062
rs10753074	TNFSF4	systemic lupus erythematosus	PGS004917	0.19062
rs17849501	NCF2	systemic lupus erythematosus	PGS004917	0.741937
rs9782955	LYST	systemic lupus erythematosus	PGS004917	0.14842
rs17321999	LBH	systemic lupus erythematosus	PGS004917	0.173953
rs268134	SPRED2	systemic lupus erythematosus	PGS004917	0.19062
rs4852324	DGUOK-AS1	systemic lupus erythematosus	PGS004917	0.239017
rs2111485	LOC105373724	systemic lupus erythematosus	PGS004917	0.139762
rs3821236	STAT4	systemic lupus erythematosus	PGS004917	0.398776
rs11889341	STAT4	systemic lupus erythematosus	PGS004917	0.548121
rs6736175	STAT4	systemic lupus erythematosus	PGS004917	0.215111
rs12612769	STAT4	systemic lupus erythematosus	PGS004917	0.463734
rs3768792	IKZF2	systemic lupus erythematosus	PGS004917	0.215111
rs6445975	PXK	systemic lupus erythematosus	PGS004917	0.223144
rs9311676	LOC107986092	systemic lupus erythematosus	PGS004917	0.157004
rs1131265	TIMMDC1	systemic lupus erythematosus	PGS004917	0.207014
rs6804441	CD80	systemic lupus erythematosus	PGS004917	0.239017
rs564799	IL12A-AS1	systemic lupus erythematosus	PGS004917	0.131028
rs6762714	LPP	systemic lupus erythematosus	PGS004917	0.182322
rs2855772	KIT	systemic lupus erythematosus	PGS004917	0.336472
rs340630	AFF1	systemic lupus erythematosus	PGS004917	0.19062
rs10028805	BANK1	systemic lupus erythematosus	PGS004917	0.182322
rs10516487	BANK1	systemic lupus erythematosus	PGS004917	0.14842
rs10018951	TRAPPC11	systemic lupus erythematosus	PGS004917	0.270027
rs7726414	VDAC1	systemic lupus erythematosus	PGS004917	0.371564
rs6889239	TNIP1	systemic lupus erythematosus	PGS004917	0.277632
rs10036748	TNIP1	systemic lupus erythematosus	PGS004917	0.322083
rs1267499	LOC101928354	systemic lupus erythematosus	PGS004917	0.139762
rs17603856	ATXN1	systemic lupus erythematosus	PGS004917	0.113329
rs1150757	TNXB	systemic lupus erythematosus	PGS004917	0.928219
rs3734266	UHRF1BP1	systemic lupus erythematosus	PGS004917	0.444686
rs820077	ANKS1A	systemic lupus erythematosus	PGS004917	0.173953
rs597325	BACH2	systemic lupus erythematosus	PGS004917	0.173953
rs597325	LOC124901361	systemic lupus erythematosus	PGS004917	0.173953
rs2230926	TNFAIP3	systemic lupus erythematosus	PGS004917	0.559616
rs849142	JAZF1	systemic lupus erythematosus	PGS004917	0.131028
rs73135369	GTF2IRD1	systemic lupus erythematosus	PGS004917	0.322083
rs3757387	IRF5	systemic lupus erythematosus	PGS004917	0.371564
rs10488631	TNPO3	systemic lupus erythematosus	PGS004917	0.652325
rs12531711	TNPO3	systemic lupus erythematosus	PGS004917	0.463734
rs2955587	FAM86B3P	systemic lupus erythematosus	PGS004917	0.139762
rs7090925	LOC105376397	systemic lupus erythematosus	PGS004917	0.122218
rs7097397	WDFY4	systemic lupus erythematosus	PGS004917	0.182322
rs1913517	LRRC18	systemic lupus erythematosus	PGS004917	0.215111
rs1913517	WDFY4	systemic lupus erythematosus	PGS004917	0.215111
rs7897633	PRKG1	systemic lupus erythematosus	PGS004917	0.524729
rs4948496	ARID5B	systemic lupus erythematosus	PGS004917	0.131028
rs12802200	MIR210HG	systemic lupus erythematosus	PGS004917	0.207014
rs4963128	PHRF1	systemic lupus erythematosus	PGS004917	0.24686
rs1061502	IRF7	systemic lupus erythematosus	PGS004917	0.207014
rs58688157	CDHR5	systemic lupus erythematosus	PGS004917	0.215111
rs2732549	LOC105376626	systemic lupus erythematosus	PGS004917	0.215111
rs3794060	NADSYN1	systemic lupus erythematosus	PGS004917	0.207014
rs4639966	LOC105369519	systemic lupus erythematosus	PGS004917	0.254642
rs1128334	ETS1	systemic lupus erythematosus	PGS004917	0.329304
rs10845606	GPR19	systemic lupus erythematosus	PGS004917	0.239017
rs34330	CDKN1B	systemic lupus erythematosus	PGS004917	0.173953
rs34330	GPR19	systemic lupus erythematosus	PGS004917	0.173953
rs597808	ATXN2	systemic lupus erythematosus	PGS004917	0.165514
rs1059312	SLC15A4	systemic lupus erythematosus	PGS004917	0.157004
rs11073328	FAM98B	systemic lupus erythematosus	PGS004917	0.65752
rs2289583	SCAMP5	systemic lupus erythematosus	PGS004917	0.173953
rs9652601	CLEC16A	systemic lupus erythematosus	PGS004917	0.19062
rs7200786	CLEC16A	systemic lupus erythematosus	PGS004917	0.139762
rs2286672	PLD2	systemic lupus erythematosus	PGS004917	0.223144
rs11085727	TYK2	systemic lupus erythematosus	PGS004917	0.215111
rs131654	UBE2L3	systemic lupus erythematosus	PGS004917	0.24686
rs7444	UBE2L3	systemic lupus erythematosus	PGS004917	0.239017
rs9277565	HLA-DPB1	multiple sclerosis	PGS004700	0.28
rs2229092	LOC100287329	multiple sclerosis	PGS004700	0.29
rs2229092	LTA	multiple sclerosis	PGS004700	0.29
rs2476601	AP4B1-AS1	systemic lupus erythematosus	PGS000328	0.262364
rs2476601	PTPN22	systemic lupus erythematosus	PGS000328	0.262364
rs1801274	FCGR2A	systemic lupus erythematosus	PGS000328	0.10436
rs2205960	TNFSF4	systemic lupus erythematosus	PGS000328	0.29267
rs17849502	NCF2	systemic lupus erythematosus	PGS000328	0.770108
rs10911363	NCF2	systemic lupus erythematosus	PGS000328	0.122218
rs6740462	LOC105374780	systemic lupus erythematosus	PGS000328	0.0198026
rs2111485	LOC105373724	systemic lupus erythematosus	PGS000328	0.157004
rs10930046	IFIH1	systemic lupus erythematosus	PGS000328	0.0676586
rs11889341	STAT4	systemic lupus erythematosus	PGS000328	0.518794
rs6445972	PXK	systemic lupus erythematosus	PGS000328	0.0582689
rs6445975	PXK	systemic lupus erythematosus	PGS000328	0.157004
rs1132200	TMEM39A	systemic lupus erythematosus	PGS000328	0.239017
rs564799	IL12A-AS1	systemic lupus erythematosus	PGS000328	0.182322
rs10936599	MYNN	systemic lupus erythematosus	PGS000328	0.0392207
rs10028805	BANK1	systemic lupus erythematosus	PGS000328	0.19062
rs907715	IL21	systemic lupus erythematosus	PGS000328	0.0582689
rs7726414	VDAC1	systemic lupus erythematosus	PGS000328	0.00995033
rs6889239	TNIP1	systemic lupus erythematosus	PGS000328	0.277632
rs17603856	ATXN1	systemic lupus erythematosus	PGS000328	0.0582689
rs11755393	UHRF1BP1	systemic lupus erythematosus	PGS000328	0.239017
rs2762340	ANKS1A	systemic lupus erythematosus	PGS000328	0.0676586
rs597325	BACH2	systemic lupus erythematosus	PGS000328	0.076961
rs597325	LOC124901361	systemic lupus erythematosus	PGS000328	0.076961
rs849142	JAZF1	systemic lupus erythematosus	PGS000328	0.0861777
rs2070197	IRF5	systemic lupus erythematosus	PGS000328	0.620576
rs7829816	LYN	systemic lupus erythematosus	PGS000328	0.0487902
rs1966115	LOC105375911	systemic lupus erythematosus	PGS000328	0.0676586
rs877819	LOC105378299	systemic lupus erythematosus	PGS000328	0.0295588
rs877819	WDFY4	systemic lupus erythematosus	PGS000328	0.0295588
rs4963128	PHRF1	systemic lupus erythematosus	PGS000328	0.270027
rs2732552	LOC105376626	systemic lupus erythematosus	PGS000328	0.14842
rs489574	AP5B1	systemic lupus erythematosus	PGS000328	0.139762
rs4944062	NADSYN1	systemic lupus erythematosus	PGS000328	0.0198026
rs10774625	ATXN2	systemic lupus erythematosus	PGS000328	0.165514
rs1059312	SLC15A4	systemic lupus erythematosus	PGS000328	0.262364
rs9652601	CLEC16A	systemic lupus erythematosus	PGS000328	0.239017
rs34572943	ITGAM	systemic lupus erythematosus	PGS000328	0.41211
rs1170427	ZFP90	systemic lupus erythematosus	PGS000328	0.157004
rs2280381	LOC124903741	systemic lupus erythematosus	PGS000328	0.19062
rs2941509	IKZF3	systemic lupus erythematosus	PGS000328	0.371564
rs3093030	ICAM1	systemic lupus erythematosus	PGS000328	0.0198026
rs3093030	ICAM4	systemic lupus erythematosus	PGS000328	0.0198026
rs2304256	TYK2	systemic lupus erythematosus	PGS000328	0.307485
rs7444	UBE2L3	systemic lupus erythematosus	PGS000328	0.198851
rs12729894	HIPK1	rheumatoid arthritis	PGS004326	-0.13858
rs2240336	PADI4	rheumatoid arthritis	PGS004326	-0.10103
rs2476601	AP4B1-AS1	rheumatoid arthritis	PGS004326	0.59584
rs2476601	PTPN22	rheumatoid arthritis	PGS004326	0.59584
rs28411352	MTF1	rheumatoid arthritis	PGS004326	0.10876
rs2884704	MAGI3	rheumatoid arthritis	PGS004326	-0.26124
rs60733400	PRXL2B	rheumatoid arthritis	PGS004326	-0.10038
rs61819363	MAGI3	rheumatoid arthritis	PGS004326	0.4663
rs61828284	LOC100506023	rheumatoid arthritis	PGS004326	-0.19823
rs61828284	TNFSF4	rheumatoid arthritis	PGS004326	-0.19823
rs13426947	STAT4	rheumatoid arthritis	PGS004326	0.13316
rs1858036	SPRED2	rheumatoid arthritis	PGS004326	0.10036
rs3087243	CTLA4	rheumatoid arthritis	PGS004326	-0.14051
rs34695944	REL	rheumatoid arthritis	PGS004326	-0.11793
rs9653442	LINC01104	rheumatoid arthritis	PGS004326	-0.10642
rs4416363	PLCL2	rheumatoid arthritis	PGS004326	-0.10465
rs73081554	HTD2	rheumatoid arthritis	PGS004326	0.16616
rs73081554	RPP14	rheumatoid arthritis	PGS004326	0.16616
rs34046593	RBPJ	rheumatoid arthritis	PGS004326	0.14056
rs2561477	MACIR	rheumatoid arthritis	PGS004326	-0.10385
rs7731626	ANKRD55	rheumatoid arthritis	PGS004326	-0.19311
rs1004095	AGER	rheumatoid arthritis	PGS004326	-0.63729
rs1004095	PBX2	rheumatoid arthritis	PGS004326	-0.63729
rs1042663	C2	rheumatoid arthritis	PGS004326	-0.58712
rs1042663	C2-AS1	rheumatoid arthritis	PGS004326	-0.58712
rs1131214	HLA-B	rheumatoid arthritis	PGS004326	0.33796
rs1131214	MIR6891	rheumatoid arthritis	PGS004326	0.33796
rs11575848	LY6G6C	rheumatoid arthritis	PGS004326	0.77456
rs11575848	MPIG6B	rheumatoid arthritis	PGS004326	0.77456
rs11751928	ZKSCAN3	rheumatoid arthritis	PGS004326	-0.19921
rs11753808	LOC105375026	rheumatoid arthritis	PGS004326	0.69202
rs11753808	LOC107986590	rheumatoid arthritis	PGS004326	0.69202
rs12208727	ZNRD1ASP	rheumatoid arthritis	PGS004326	-0.38757
rs1571878	CCR6	rheumatoid arthritis	PGS004326	-0.12182
rs1571878	LOC107986672	rheumatoid arthritis	PGS004326	-0.12182
rs17207370	LY6G6F	rheumatoid arthritis	PGS004326	0.90737
rs17207370	LY6G6F-LY6G6D	rheumatoid arthritis	PGS004326	0.90737
rs17207734	EHMT2	rheumatoid arthritis	PGS004326	-0.69939
rs17404424	LOC105375005	rheumatoid arthritis	PGS004326	0.35134
rs17404424	OR14J1	rheumatoid arthritis	PGS004326	0.35134
rs17539358	BTN3A3	rheumatoid arthritis	PGS004326	0.38769
rs17840186	BRD2	rheumatoid arthritis	PGS004326	-0.20054
rs17840186	LOC124901302	rheumatoid arthritis	PGS004326	-0.20054
rs210181	LOC107986537	rheumatoid arthritis	PGS004326	-0.47767
rs2233434	NFKBIE	rheumatoid arthritis	PGS004326	-0.2849
rs2233434	POLR1C	rheumatoid arthritis	PGS004326	-0.2849
rs2234067	ETV7	rheumatoid arthritis	PGS004326	-0.13078
rs2234067	ETV7-AS1	rheumatoid arthritis	PGS004326	-0.13078
rs2308650	HLA-C	rheumatoid arthritis	PGS004326	-0.42921
rs2451258	LOC112267968	rheumatoid arthritis	PGS004326	0.10104
rs2517564	ATAT1	rheumatoid arthritis	PGS004326	0.29397
rs2535240	ZFP57	rheumatoid arthritis	PGS004326	0.14045
rs2844454	C2	rheumatoid arthritis	PGS004326	0.90028
rs28732155	BAG6	rheumatoid arthritis	PGS004326	-0.39413
rs28732165	C2	rheumatoid arthritis	PGS004326	0.40719
rs28780086	TRIM40	rheumatoid arthritis	PGS004326	0.42965
rs28986467	MDC1	rheumatoid arthritis	PGS004326	-0.3705
rs28986467	MDC1-AS1	rheumatoid arthritis	PGS004326	-0.3705
rs3128935	HLA-DOA	rheumatoid arthritis	PGS004326	0.38692
rs3129882	HLA-DRA	rheumatoid arthritis	PGS004326	0.59338
rs34280838	AGPAT1	rheumatoid arthritis	PGS004326	-0.38963
rs34280838	MIR6721	rheumatoid arthritis	PGS004326	-0.38963
rs35029304	HLA-DMB	rheumatoid arthritis	PGS004326	-0.88057
rs35149168	CSNK2B	rheumatoid arthritis	PGS004326	-0.40655
rs35149168	GPANK1	rheumatoid arthritis	PGS004326	-0.40655
rs35462618	TSBP1	rheumatoid arthritis	PGS004326	0.52524
rs35462618	TSBP1-AS1	rheumatoid arthritis	PGS004326	0.52524
rs35502919	PRRC2A	rheumatoid arthritis	PGS004326	0.89597
rs35590025	MUC22	rheumatoid arthritis	PGS004326	0.55321
rs35647252	C2	rheumatoid arthritis	PGS004326	-0.88111
rs3763308	BTNL2	rheumatoid arthritis	PGS004326	-0.71059
rs3763308	TSBP1-AS1	rheumatoid arthritis	PGS004326	-0.71059
rs3869066	ZNRD1ASP	rheumatoid arthritis	PGS004326	-0.29935
rs41267134	TNXB	rheumatoid arthritis	PGS004326	0.69865
rs41267649	CUTA	rheumatoid arthritis	PGS004326	0.66605
rs41267649	PHF1	rheumatoid arthritis	PGS004326	0.66605
rs41267649	SYNGAP1	rheumatoid arthritis	PGS004326	0.66605
rs41308311	PRRC2A	rheumatoid arthritis	PGS004326	-0.76806
rs41317755	LOC124901297	rheumatoid arthritis	PGS004326	0.29327
rs41556321	HLA-C	rheumatoid arthritis	PGS004326	-0.17757
rs45473295	MIR5004	rheumatoid arthritis	PGS004326	-0.64055
rs45473295	SYNGAP1	rheumatoid arthritis	PGS004326	-0.64055
rs45473295	SYNGAP1-AS1	rheumatoid arthritis	PGS004326	-0.64055
rs45552734	AIF1	rheumatoid arthritis	PGS004326	-0.55149
[truncated: 6,555 more rows]
