# Supplementary material for: Identifying a Common Autoimmune Gene Core as a Tool for Verifying Biological Significance and Applicability of Polygenic Risk Scores
Source: Int J Mol Sci. 2026 Jan 5;27(1):543. doi: 10.3390/ijms27010543 (PMC12786532; doi:10.3390/ijms27010543)
Supplement: Supplementary file 1 [file ijms-27-00543-s001.zip › S10 pairwise_gene_overlap_rocauc_percent (1).xlsx]

## Sheet: Sheet1
Disease 1	Disease 2	Common genes	Unique genes (non-overlapping)	Common genes %
Astma	Celiac disease	32	817	3.77
Astma	Colitis	37	926	3.84
Astma	Crohn disease	27	589	4.38
Astma	Multiple sclerosis	17	517	3.18
Astma	Psoriasis	35	876	3.84
Astma	Rheumatoid arthritis	29	583	4.74
Astma	SLE	6	457	1.3
Astma	T1DM	33	682	4.62
Astma	Thyroid disease	23	571	3.87
Celiac disease	Colitis	33	989	3.23
Celiac disease	Crohn disease	14	670	2.05
Celiac disease	Multiple sclerosis	16	574	2.71
Celiac disease	Psoriasis	34	933	3.52
Celiac disease	Rheumatoid arthritis	23	650	3.42
Celiac disease	SLE	3	518	0.58
Celiac disease	T1DM	37	729	4.83
Celiac disease	Thyroid disease	28	616	4.35
Colitis	Crohn disease	40	737	5.15
Colitis	Multiple sclerosis	14	697	1.97
Colitis	Psoriasis	58	1004	5.46
Colitis	Rheumatoid arthritis	23	769	2.9
Colitis	SLE	3	637	0.47
Colitis	T1DM	42	838	4.77
Colitis	Thyroid disease	21	749	2.73
Crohn disease	Multiple sclerosis	2	364	0.55
Crohn disease	Psoriasis	29	705	3.95
Crohn disease	Rheumatoid arthritis	16	426	3.62
Crohn disease	SLE	3	280	1.06
Crohn disease	T1DM	12	541	2.17
Crohn disease	Thyroid disease	13	408	3.09
Multiple sclerosis	Psoriasis	18	635	2.76
Multiple sclerosis	Rheumatoid arthritis	10	346	2.81
Multiple sclerosis	SLE	7	180	3.74
Multiple sclerosis	T1DM	15	443	3.28
Multiple sclerosis	Thyroid disease	13	316	3.95
Psoriasis	Rheumatoid arthritis	22	717	2.98
Psoriasis	SLE	5	579	0.86
Psoriasis	T1DM	36	796	4.33
Psoriasis	Thyroid disease	23	691	3.22
Rheumatoid arthritis	SLE	14	256	5.19
Rheumatoid arthritis	T1DM	26	511	4.84
Rheumatoid arthritis	Thyroid disease	20	392	4.85
SLE	T1DM	8	375	2.09
SLE	Thyroid disease	9	242	3.59
T1DM	Thyroid disease	20	499	3.85
				3.29911
