# Supplementary material for: Identifying a Common Autoimmune Gene Core as a Tool for Verifying Biological Significance and Applicability of Polygenic Risk Scores
Source: Int J Mol Sci. 2026 Jan 5;27(1):543. doi: 10.3390/ijms27010543 (PMC12786532; doi:10.3390/ijms27010543)
Supplement: Supplementary file 1 [file ijms-27-00543-s001.zip › S11 expanded_gene_table.xlsx]

## Sheet: expanded_gene_table
Cluster	PRS 250	PRS 500	PRS 1000	Common across all sizes	Common in top-5 PRS
C1 - Celiac disease, T1D	(21, ['CDH4', 'GLIS3', 'HLA-DOA', 'HLA-DPA1', 'HLA-DPB1', 'HLA-DQA1', 'HLA-DQB1', 'HLA-DQB1-AS1', 'HLA-DRA', 'IRF4', 'LOC124901300', 'LOC124901301', 'PTPN2', 'SH2B3', 'SNHG32', 'STAT4', 'TAGAP', 'TAGAP-AS1', 'TSBP1-AS1', 'UBASH3A', 'ZFP36L1'])	(128, ['ACSF3', 'ADAD1', 'ADARB2', 'AFF2', 'AKAP12', 'ANKRD55', 'ANKS1B', 'ATXN2', 'AUTS2', 'BAG6', 'BAZ2B', 'BPIFB1', 'BTNL2', 'CAMKMT', 'CCN4', 'CD226', 'CDH4', 'CERS3-AS1', 'CFAP46', 'CHRM3', 'CLECL1', 'CMTM7', 'COL5A1', 'CREB5', 'CTLA4', 'CTSH', 'DOCK1', 'DPYSL3', 'EFS', 'FLI1', 'FSHR', 'GABRG3', 'GABRR2', 'GLIS3', 'GPC5', 'GPD2', 'GREM2', 'GXYLT1', 'HCG20', 'HDAC9', 'HDGF', 'HLA-DOA', 'HLA-D…	(94, ['ADARB2', 'AGAP1', 'AKAP12', 'ATP6V1G2', 'ATP6V1G2-DDX39B', 'ATXN2', 'AUTS2', 'BAG6', 'BPIFB1', 'BTNL2', 'CCDC162P', 'CD226', 'CDH13', 'CERS3-AS1', 'CFAP46', 'CHST11', 'CLECL1', 'CLIC5', 'CNTN4', 'COL5A1', 'CRACD', 'CSMD1', 'CTSH', 'EFS', 'EHMT2', 'FSHR', 'GABRR2', 'GLIS3', 'GPD2', 'GSE1', 'HCG20', 'HDAC9', 'HLA-C', 'HLA-DOA', 'HLA-DOB', 'HLA-DPA1', 'HLA-DPB1', 'HLA-DQA1', 'HLA-DQB1', 'HLA-…	(18, ['GLIS3', 'HLA-DOA', 'HLA-DPA1', 'HLA-DPB1', 'HLA-DQA1', 'HLA-DQB1', 'HLA-DQB1-AS1', 'HLA-DRA', 'IRF4', 'LOC124901301', 'PTPN2', 'SH2B3', 'SNHG32', 'TAGAP', 'TAGAP-AS1', 'TSBP1-AS1', 'UBASH3A', 'ZFP36L1'])	(37, ['ADARB2', 'BPIFB1', 'CD226', 'CERS3-AS1', 'CLECL1', 'CTSH', 'EFS', 'FSHR', 'GABRR2', 'GLIS3', 'HLA-DOA', 'HLA-DPA1', 'HLA-DPB1', 'HLA-DQA1', 'HLA-DQB1-AS1', 'HLA-DRA', 'HSPB9', 'IQGAP3', 'KAT2A', 'KCNQ1', 'LOC102724521', 'LOC105370982', 'LOC124901301', 'LOC124902664', 'PRAM1', 'PTCHD1-AS', 'PTPN2', 'RBFOX1', 'SH2B3', 'SNHG32', 'TAGAP', 'TAGAP-AS1', 'TAP2', 'TENM3', 'TSBP1-AS1', 'TSPAN18', '…
C2 - RA, SLE, AIT	(9, ['AP4B1-AS1', 'ARID5B', 'IRF5', 'LOC124901301', 'LOC124903741', 'PTPN22', 'RAD51B', 'RASGRP1', 'SPRED2'])	(12, ['AP4B1-AS1', 'ARID5B', 'ATXN2', 'IRF5', 'JAZF1', 'LOC124901301', 'LOC124903741', 'PTPN22', 'RAD51B', 'RASGRP1', 'SPRED2', 'TNXB'])	(23, ['A1CF', 'AP4B1-AS1', 'ARID5B', 'ATXN2', 'BACH2', 'BANK1', 'CDH23', 'CLEC16A', 'CLNK', 'ERAP1', 'ERAP2', 'IFIH1', 'IRF5', 'JAZF1', 'LOC105371356', 'LOC124903741', 'MMEL1', 'PTPN22', 'RAD51B', 'RASGRP1', 'SH2B3', 'SPRED2', 'TNXB'])	(8, ['AP4B1-AS1', 'ARID5B', 'IRF5', 'LOC124903741', 'PTPN22', 'RAD51B', 'RASGRP1', 'SPRED2'])	(6, ['AP4B1-AS1', 'ARID5B', 'IRF5', 'LOC124903741', 'PTPN22', 'RAD51B'])
C3 - Colitis, Crohn's disease	(16, ['CASK', 'GSDMB', 'IL23R', 'IRF5', 'LOC105376533', 'LOC105378327', 'LOC124902436', 'MIR3936HG', 'OR2B11', 'OVCH2', 'PKD1L2', 'PPIG', 'PUS10', 'SLC22A4', 'TMCO4', 'ZAN'])	(18, ['CASK', 'GSDMB', 'HELZ2', 'IL23R', 'IRF5', 'LOC105376533', 'LOC105378327', 'LOC124902436', 'MIR3936HG', 'OR2B11', 'OVCH2', 'PKD1L2', 'PPIG', 'PUS10', 'SLC22A4', 'TG', 'TMCO4', 'ZAN'])	(40, ['ATXN10', 'CASK', 'CEP89', 'DMD', 'EGFL6', 'EPB41L3', 'GSDMB', 'HELZ2', 'IL23R', 'IRF5', 'LOC101927745', 'LOC105376533', 'LOC105378327', 'LOC105378641', 'LOC124902436', 'LONRF3', 'LRP1B', 'LTF', 'MBD5', 'MIR3936HG', 'MSI2', 'MYT1L', 'NHSL2', 'OR2B11', 'OVCH2', 'PKD1L2', 'PPIG', 'PTPRD', 'PUS10', 'RBFOX1', 'SLC15A3', 'SLC22A4', 'SPATA48', 'TG', 'TMCO4', 'TMEM132A', 'ZAN', 'ZMAT4', 'ZNF831', …	(16, ['CASK', 'GSDMB', 'IL23R', 'IRF5', 'LOC105376533', 'LOC105378327', 'LOC124902436', 'MIR3936HG', 'OR2B11', 'OVCH2', 'PKD1L2', 'PPIG', 'PUS10', 'SLC22A4', 'TMCO4', 'ZAN'])	(40, ['ATXN10', 'CASK', 'CEP89', 'DMD', 'EGFL6', 'EPB41L3', 'GSDMB', 'HELZ2', 'IL23R', 'IRF5', 'LOC101927745', 'LOC105376533', 'LOC105378327', 'LOC105378641', 'LOC124902436', 'LONRF3', 'LRP1B', 'LTF', 'MBD5', 'MIR3936HG', 'MSI2', 'MYT1L', 'NHSL2', 'OR2B11', 'OVCH2', 'PKD1L2', 'PPIG', 'PTPRD', 'PUS10', 'RBFOX1', 'SLC15A3', 'SLC22A4', 'SPATA48', 'TG', 'TMCO4', 'TMEM132A', 'ZAN', 'ZMAT4', 'ZNF831', …
Common across clusters	(0, [])	(0, [])	(0, [])	(0, [])	(0, [])
