# Supplementary material for: Identifying a Common Autoimmune Gene Core as a Tool for Verifying Biological Significance and Applicability of Polygenic Risk Scores
Source: Int J Mol Sci. 2026 Jan 5;27(1):543. doi: 10.3390/ijms27010543 (PMC12786532; doi:10.3390/ijms27010543)
Supplement: Supplementary file 1 [file ijms-27-00543-s001.zip › S3 binary_matrix_500 (1).xlsx]

## Sheet: binary_matrix_500
	Astma	Celiac_disease	Colitis	Crohn_disease	Multiple_sclerosis	Psoriasis	Reumatoid_arthritis	SLE	T1DM	Thyreoid_disease
A1CF	0	0	0	0	0	0	0	0	0	1
AADAC	0	0	0	0	0	0	1	0	0	0
AADACL2-AS1	0	0	0	0	0	0	1	0	0	0
AAGAB	1	0	0	0	0	0	0	0	0	0
AAK1	0	0	0	0	0	0	0	0	0	1
AARS2	0	1	0	0	0	0	0	0	0	0
ABCA12	0	0	0	0	0	0	1	0	1	0
ABCA13	0	0	0	0	1	0	0	0	0	0
ABCA4	0	1	0	0	0	1	0	0	0	0
ABCA7	0	0	0	1	0	0	0	0	0	0
ABCC1	0	0	0	0	0	0	0	0	0	1
ABCC13	0	1	0	0	0	0	0	0	0	0
ABCC6	0	0	0	0	0	0	0	0	1	0
ABCC9	0	0	0	0	0	0	0	0	1	0
ABCF1	0	0	0	0	0	1	0	0	0	1
ABCG1	0	1	0	0	0	0	0	0	0	0
ABCG8	0	1	0	0	0	0	0	0	0	0
ABHD2	0	0	0	0	1	0	0	0	0	0
ABHD4	0	1	0	0	0	0	0	0	0	0
ABHD6	0	1	0	0	0	0	0	0	0	0
ABLIM1	0	0	0	0	0	0	0	0	1	0
ABLIM2	0	1	0	0	0	0	0	0	0	0
ABO	1	0	0	0	0	0	0	0	0	0
ABT1	0	0	0	0	0	0	1	0	0	0
ACAD10	0	0	0	0	0	0	0	0	1	0
ACADS	0	0	0	0	0	0	0	0	1	0
ACAP1	0	0	0	0	0	0	0	1	0	0
ACCS	0	0	0	1	0	0	0	0	0	0
ACCSL	0	1	0	0	0	0	0	0	0	0
ACE	0	0	0	0	0	0	0	0	1	0
ACER3	0	0	0	0	0	0	1	0	0	0
ACO2	1	0	0	0	0	0	0	0	0	0
ACOXL	0	0	0	0	0	1	1	0	1	0
ACP2	0	0	0	0	0	0	1	0	0	0
ACP3	0	0	0	0	0	1	0	0	0	0
ACSBG1	0	0	0	0	0	0	0	0	1	0
ACSF3	0	1	0	0	0	0	0	0	1	0
ACSL6	0	0	0	1	0	0	0	0	0	0
ACTL8	0	1	0	0	0	0	0	0	0	0
ACTL9	0	0	0	0	1	0	0	0	0	0
ACTN3	1	0	0	0	0	0	0	0	0	0
ACTR3-AS1	0	1	0	0	0	0	0	0	0	0
ADAD1	1	1	0	0	0	0	0	0	1	0
ADAM18	0	0	0	0	0	0	0	0	0	1
ADAM22	0	0	0	0	0	1	0	0	0	0
ADAM32	0	0	0	0	0	0	0	0	0	1
ADAMTS1	0	1	0	0	0	0	0	0	0	0
ADAMTS15	0	0	0	0	0	0	0	0	1	0
ADAMTS16	0	0	0	0	0	0	0	0	1	0
ADAMTS17	0	0	0	0	1	0	0	0	0	0
ADAMTS4	1	0	0	0	0	0	0	0	0	0
ADAMTS6	1	0	0	0	0	0	0	0	0	0
ADAMTSL1	1	0	0	0	0	0	0	0	0	0
ADAMTSL3	1	0	0	0	0	0	0	0	0	0
ADAMTSL4	0	0	0	0	1	0	0	0	0	0
ADAMTSL4-AS2	0	0	0	0	1	0	0	0	0	0
ADAP1	1	0	0	0	0	0	0	0	0	0
ADARB1	0	0	0	0	0	0	0	0	1	0
ADARB2	0	1	0	0	0	0	1	0	1	0
ADARB2-AS1	0	1	0	0	0	0	0	0	0	0
ADCY10P1	0	1	0	0	0	0	0	0	0	0
ADCY3	0	0	0	0	0	0	0	0	1	0
ADD3	0	0	0	0	0	0	0	0	1	0
ADGRE2	1	0	0	0	0	0	0	0	0	0
ADGRE3	0	0	0	0	0	0	0	0	1	0
ADGRF2	0	0	0	0	0	0	0	0	1	0
ADGRG4	0	0	0	1	0	0	0	0	0	0
ADGRL2	0	0	0	0	0	0	0	0	1	0
ADGRL3	0	1	0	0	0	0	0	0	0	0
ADGRV1	0	0	0	1	0	0	1	0	0	0
ADH4	0	0	0	0	0	0	0	0	1	0
ADORA1	1	0	0	0	0	0	0	0	0	0
ADRA1A	0	1	0	0	0	0	0	0	0	0
ADRB2	0	0	0	0	0	0	1	0	0	0
AFAP1	0	1	0	0	0	0	0	0	0	0
AFF1	0	0	0	0	0	0	0	1	0	1
AFF2	0	1	0	0	0	0	0	0	1	0
AFF3	0	0	0	0	0	0	1	0	0	0
AGA-DT	0	0	0	0	0	0	1	0	0	0
AGAP1	0	1	0	0	0	0	0	0	0	0
AGBL1	0	1	0	0	0	0	0	0	0	0
AGBL2	0	0	0	1	0	0	0	0	0	0
AGBL4	0	0	0	0	0	0	0	0	1	0
AGBL4-IT1	0	0	0	0	0	0	0	0	1	0
AGER	0	0	0	0	0	0	1	0	0	0
AGL	0	0	0	0	1	1	0	0	0	0
AGMO	0	1	0	0	0	0	1	0	0	0
AGO3	1	0	0	0	0	0	0	0	0	0
AGPAT1	0	0	0	0	0	0	1	0	0	0
AGRN	0	0	0	0	0	0	0	0	1	0
AHI1	1	0	0	0	1	0	0	0	1	0
AHI1-DT	1	0	0	0	1	0	0	0	1	0
AHNAK2	0	0	0	0	0	0	1	1	0	0
AIF1	0	0	0	0	1	0	1	0	0	0
AIRE	0	0	0	0	0	0	0	0	1	0
AK1	1	0	0	0	0	0	0	0	0	0
AK5	0	0	0	0	0	0	0	0	1	0
AKAP12	0	1	0	0	0	0	0	0	1	0
AKAP13	0	0	0	0	1	0	0	0	0	0
AKAP3	0	0	0	0	0	0	0	0	0	1
AKAP5	0	0	0	0	0	0	0	0	0	1
AKAP6	0	1	0	0	1	0	0	0	0	0
AKIP1	1	0	0	0	0	0	0	0	0	0
AKR1A1	0	0	0	0	1	0	0	0	0	0
AKR1C2	0	0	0	0	0	0	0	0	1	0
AKR1C3	0	0	0	0	0	0	0	0	1	0
ALDH1L1	0	1	0	0	1	0	0	0	0	0
ALDH2	0	0	0	0	0	0	0	0	1	0
ALDH7A1	0	1	0	0	0	0	0	0	0	0
ALDH9A1	0	1	0	0	0	0	0	0	0	0
ALG1	0	0	1	0	0	0	0	0	0	0
ALG1L	0	0	1	0	0	0	0	0	0	0
ALMS1	0	0	1	0	0	0	0	0	0	0
ALPK1	0	0	0	1	0	1	0	0	0	0
ALPK2	0	0	0	0	1	0	0	0	0	0
ALS2CL	0	1	0	0	0	0	0	0	0	0
ALX4	0	0	0	0	0	0	0	0	0	1
AMACR	0	1	0	0	0	0	0	0	0	0
AMBN	0	1	0	0	0	0	0	0	0	0
AMZ1	1	0	1	0	0	0	1	0	0	0
ANK3	0	0	0	0	0	0	0	0	1	1
ANKFN1	0	0	0	0	0	0	1	0	0	0
ANKH	0	0	0	0	0	0	1	0	0	0
ANKIB1	1	0	0	0	0	0	0	0	0	0
ANKLE2	0	0	0	0	0	0	0	0	0	1
ANKMY1	0	0	0	0	0	1	0	0	0	0
ANKRD11	0	0	0	0	0	0	0	0	1	0
ANKRD12	0	0	0	0	0	0	0	0	1	0
ANKRD16	0	0	0	0	0	0	0	1	1	0
ANKRD18A	1	0	0	0	0	0	0	0	0	0
ANKRD27	0	0	0	0	0	0	1	0	0	0
ANKRD31	0	0	0	0	0	0	0	0	0	1
ANKRD33B	0	0	0	0	0	0	1	0	0	0
ANKRD34C-AS1	1	0	0	0	0	0	0	0	0	0
ANKRD35	0	0	0	0	0	0	0	0	1	0
ANKRD44	0	0	0	0	1	0	0	0	0	0
ANKRD55	0	1	0	0	1	0	1	0	1	0
ANKS1A	0	0	0	0	0	0	0	1	0	0
ANKS1B	0	1	0	0	0	0	0	0	1	0
ANKS3	0	1	0	0	0	0	0	0	0	0
ANO1	0	1	0	0	0	0	0	0	0	0
ANO3	0	0	0	0	1	0	0	0	0	0
ANO4	0	1	0	0	0	0	0	0	0	0
ANO6	0	1	0	0	0	0	0	0	0	0
ANO7	1	0	0	0	0	0	0	0	0	0
ANOS1	0	0	1	0	0	0	0	0	0	0
ANTXR2	0	0	0	0	0	0	1	0	0	0
ANXA10	0	0	0	0	0	1	0	0	0	0
ANXA11	0	1	0	0	0	0	0	0	0	0
ANXA5	0	1	0	0	0	0	0	0	0	0
ANXA6	0	0	0	0	0	1	0	0	0	0
AOAH	0	1	0	0	0	0	0	0	0	0
AOX3P-AOX2P	0	1	0	0	0	0	0	0	0	0
AP1S3	1	1	0	0	0	0	0	0	0	0
AP3S2	0	1	0	0	0	0	0	0	0	0
AP4B1	0	0	0	0	0	0	1	0	0	0
AP4B1-AS1	0	0	0	0	0	0	1	1	1	1
AP5B1	0	0	0	0	0	1	0	1	0	0
APBA1	0	1	0	0	0	0	0	0	0	0
APBB1IP	0	0	0	0	1	0	0	0	0	0
APBB2	0	0	0	1	0	0	0	0	0	0
APEH	0	0	1	0	0	0	0	0	0	0
APOA1	0	0	0	0	1	0	0	0	0	0
APOA1-AS	0	0	0	0	1	0	0	0	0	0
APOBEC3H	0	0	0	0	0	0	0	0	1	0
APOBEC4	1	0	0	0	0	0	0	0	0	0
APOBR	0	0	0	0	0	0	0	0	1	0
APOL2	0	0	0	0	0	0	0	0	1	0
APOM	0	0	0	0	0	0	1	0	1	0
AQP5	1	0	0	0	0	0	0	0	0	0
AQP5-AS1	1	0	0	0	0	0	0	0	0	0
ARAP1	0	0	0	0	0	0	1	0	0	0
ARAP1-AS2	0	0	0	0	0	0	1	0	0	0
ARAP2	0	0	0	0	0	0	1	0	0	0
AREL1	0	1	0	0	0	0	0	0	0	0
ARFRP1	1	0	0	0	0	0	0	0	0	0
ARGLU1	0	0	0	0	1	0	0	0	0	0
ARHGAP10	0	1	0	0	0	0	0	0	0	0
ARHGAP15	0	0	0	0	0	0	0	0	1	0
ARHGAP22	0	1	0	0	0	0	0	0	0	0
ARHGAP25	1	0	0	0	0	0	0	0	0	0
ARHGAP26	0	0	0	0	1	0	0	0	0	0
ARHGAP31	0	1	0	0	0	0	0	0	0	0
ARHGAP45	0	0	0	0	0	0	0	0	0	1
ARHGAP9	0	0	0	0	0	0	0	0	1	0
ARHGEF1	0	1	0	0	0	0	0	0	0	0
ARHGEF10	1	0	0	0	0	0	0	0	0	0
ARHGEF11	0	1	0	0	0	0	0	0	0	0
ARHGEF15	0	1	0	0	0	0	0	0	0	0
ARHGEF26	0	1	0	0	0	0	0	0	0	0
ARHGEF28	0	0	0	0	0	0	0	0	1	0
ARHGEF3	0	0	0	0	1	0	0	0	0	0
ARHGEF39	0	0	0	0	0	0	0	0	1	0
ARID2	0	0	0	0	1	0	0	0	0	0
ARID3A	0	0	0	0	0	0	0	1	0	0
ARID4A	0	0	0	0	0	0	1	0	0	0
ARID4B	0	0	0	0	0	0	0	0	0	1
ARID5B	0	0	0	0	1	0	1	1	0	1
ARL2	0	0	0	0	0	0	1	0	0	0
ARL2-SNX15	0	0	0	0	0	0	1	0	0	0
ARMC2	1	0	0	0	1	0	0	0	0	1
ARMC9	0	0	0	0	0	0	0	0	0	1
ARMH4	0	1	0	0	0	0	0	0	0	0
ARMS2	0	0	1	0	0	0	0	0	0	0
ARNTL2	0	1	0	0	0	0	0	0	0	0
ARPC5L	0	0	0	0	0	0	0	0	1	0
ARPIN-AP3S2	0	1	0	0	0	0	0	0	0	0
ARRDC1	1	0	0	0	0	0	0	0	0	0
ARSL	0	0	0	0	0	0	0	0	1	0
ART4	0	0	0	0	0	0	0	0	1	0
ASAH1	0	0	0	1	0	0	0	0	0	0
ASAP1	0	0	0	0	1	0	0	0	0	0
ASB16	0	0	1	0	0	0	0	0	1	0
ASB16-AS1	0	0	1	0	0	0	0	0	1	0
ASB3	0	0	0	0	0	0	0	0	1	0
ASB7	0	0	0	0	1	0	0	0	0	0
ASB9	0	0	0	0	0	0	0	0	1	0
ASCC2	0	0	0	0	0	0	0	0	1	0
ASCC3	1	0	0	0	0	0	1	0	1	0
ASF1A	0	0	0	0	1	0	0	0	0	0
ASIC2	0	1	0	0	0	0	0	0	0	0
ASMTL	0	1	0	0	0	0	1	0	0	0
ASMTL-AS1	0	1	0	0	0	0	1	0	0	0
ASNS	0	1	0	0	0	0	0	0	0	0
ASTN2	0	0	0	0	0	0	0	0	1	0
ASXL1	0	0	1	0	0	0	0	0	0	0
ATAT1	0	0	0	0	0	0	1	0	0	0
ATF1	0	0	0	0	1	0	0	0	0	0
ATF6B	0	0	0	0	1	1	0	0	0	0
ATG16L1	0	0	0	1	0	0	0	0	0	0
ATG5	1	0	0	0	0	0	1	0	0	0
ATOH8	0	0	0	0	0	0	0	0	1	0
ATP10D	0	0	0	0	0	0	0	0	1	0
ATP13A4	0	0	0	0	1	0	0	0	0	0
ATP13A5	0	0	0	0	0	0	0	0	0	1
ATP1B1	0	0	0	0	0	0	0	0	1	0
ATP2A1	0	0	0	0	1	0	0	0	0	0
ATP2A3	0	1	0	0	0	0	0	0	0	0
ATP2B2	0	0	0	0	0	0	0	0	0	1
ATP2C2	0	0	0	0	0	0	1	0	0	0
ATP5PO	0	0	0	0	0	0	1	0	0	0
ATP6V0A4	0	0	0	0	0	0	0	0	1	0
ATP6V1B1	0	0	0	0	0	0	0	0	1	0
ATP6V1B1-AS1	0	0	0	0	0	0	0	0	1	0
ATP6V1C2	0	0	0	0	0	0	0	0	0	1
ATP6V1G2	0	1	0	0	0	0	0	0	0	0
ATP6V1G2-DDX39B	0	1	0	0	0	1	0	0	0	0
ATP7A	0	0	0	0	0	0	0	0	1	0
ATP8B4	0	0	0	0	0	0	0	0	1	0
ATPSCKMT	0	0	0	0	0	0	0	0	1	0
ATRX	0	0	0	0	0	0	1	0	0	0
ATXN1	0	1	0	0	1	0	0	1	0	0
ATXN10	0	1	0	1	0	0	0	0	0	0
ATXN2	1	1	0	0	0	0	1	1	1	1
ATXN7L2	1	0	0	0	0	0	0	0	0	0
AUTS2	0	1	0	0	0	0	0	0	1	0
AVL9	0	1	0	0	0	0	0	0	0	0
AXIN1	0	0	0	0	0	0	0	0	1	0
B4GALNT3	0	0	0	0	0	1	0	0	0	0
B4GALT1	0	0	0	0	0	0	0	0	1	0
BACE2	0	0	0	0	0	0	0	0	0	1
BACH2	1	0	0	0	1	0	0	1	1	1
BAD	0	0	0	0	0	1	1	0	0	0
BAG6	0	1	0	0	1	0	1	0	1	1
BAIAP2L2	0	0	0	0	0	1	0	0	0	0
BANF2	0	0	0	0	0	0	0	0	1	0
BANK1	0	1	0	0	0	0	0	1	0	1
BARX2	0	1	0	0	0	0	0	0	0	0
BATF	0	0	0	0	1	0	0	0	0	0
BAZ1A	0	0	0	0	0	0	0	0	1	1
BAZ2A	0	0	0	0	0	0	0	0	1	0
BAZ2B	0	1	0	0	0	0	0	0	1	0
BBIP1	0	0	0	0	0	0	0	1	0	0
BBS12	0	0	0	0	0	0	0	0	1	0
BCAR1	0	0	0	0	0	0	0	0	1	0
BCAT1	0	1	0	0	0	0	0	0	0	0
BCL11A	0	0	0	0	0	0	0	0	1	0
BCL11B	0	1	0	0	1	0	0	0	0	0
BCL2	0	0	0	0	1	0	0	0	0	0
BCL2L10	0	0	0	0	0	0	0	0	1	0
BCL2L11	1	0	0	0	0	0	0	1	0	0
BCL2L15	0	0	0	0	0	0	1	0	0	0
BCL6	0	0	0	0	0	0	0	0	1	0
BCLAF1	1	0	0	0	0	0	0	0	0	0
BCO1	0	0	0	0	0	0	0	0	1	0
BET1	0	1	0	0	0	0	0	0	0	0
BICC1	0	0	0	0	0	0	1	0	0	0
BICDL2	0	0	0	0	0	1	0	0	0	0
BLACAT1	0	1	0	0	0	0	0	0	0	0
BLK	0	0	0	0	0	0	1	0	0	0
BLOC1S2	0	0	0	0	0	1	0	0	0	0
BMP6	0	0	0	0	0	0	0	0	1	1
BMP8A	0	1	0	0	0	0	0	0	0	0
BMP8B	1	0	0	0	0	0	0	0	0	0
BMS1P4	0	0	0	0	0	0	0	0	1	0
BMS1P4-AGAP5	0	0	0	0	0	0	0	0	1	0
BORA	0	1	0	0	0	0	0	0	0	0
BORCS8-MEF2B	0	0	0	0	1	0	0	0	0	0
BPHL	1	0	0	0	0	0	0	0	0	0
BPI	0	1	0	0	0	0	0	0	0	0
BPIFA1	0	0	0	0	0	0	0	0	1	0
BPIFB1	0	1	0	0	0	0	0	0	1	0
BRCA1	0	0	0	0	1	0	0	0	0	0
BRD2	0	0	0	0	0	0	1	0	0	0
BRINP1	0	0	0	0	1	0	0	0	0	0
BRSK2	0	0	0	0	0	0	1	0	0	0
BTBD9	0	1	0	0	0	0	0	0	0	0
BTC	1	0	0	0	0	0	0	0	0	0
BTG4	0	0	0	0	1	0	0	0	0	0
BTN3A1	0	0	0	0	0	0	1	0	0	0
BTN3A2	0	0	0	0	0	0	1	0	0	0
BTN3A3	0	0	0	0	0	0	1	0	0	0
BTNL2	0	1	1	0	1	1	1	0	1	0
BTRC	0	1	0	0	0	0	0	0	0	0
BUB1B-PAK6	0	0	0	0	1	0	0	0	0	0
BVES-AS1	0	0	0	0	1	0	0	0	0	0
C10orf62	0	0	0	0	0	0	0	0	0	1
C10orf71	0	0	0	0	0	0	0	0	0	1
C12orf42	0	0	0	0	0	0	1	1	0	0
C12orf54	0	0	0	0	0	0	0	0	0	1
C12orf75-AS1	0	0	0	0	1	0	0	0	0	0
C14orf132	0	0	0	0	0	0	0	0	1	0
C16orf74	0	0	0	0	0	1	0	0	0	0
C1QTNF3-AMACR	0	1	0	0	0	0	0	0	0	0
C1QTNF6	0	0	0	1	0	0	0	0	1	1
C1QTNF7-AS1	0	1	0	0	0	0	0	0	0	0
C1orf105	0	0	0	0	0	1	0	0	0	0
C1orf109	1	0	0	0	0	0	0	0	0	0
C1orf167	1	0	0	0	0	0	0	0	0	0
C1orf220	1	0	0	0	0	0	0	0	0	0
C2	0	0	0	0	1	1	1	0	0	0
C2-AS1	0	0	0	0	0	0	1	0	0	0
C2CD4D	0	1	0	0	0	0	0	0	0	0
C2CD4D-AS1	0	1	0	0	0	0	1	0	0	0
C2orf50	0	0	0	0	0	0	0	0	1	0
C3	0	0	0	0	0	0	0	1	0	0
C3orf20	0	0	0	0	0	0	0	0	1	0
C4BPA	0	0	0	0	0	0	0	0	1	0
C4orf19	0	0	0	0	0	0	1	0	0	0
C4orf45	0	0	0	0	1	0	0	0	0	0
C4orf50	0	1	0	0	0	0	0	0	0	0
C5orf64	0	0	0	0	0	0	0	0	1	0
C5orf67	0	1	0	0	0	0	0	0	0	0
C6orf118	0	1	0	0	0	0	0	0	0	0
C6orf15	0	0	0	0	0	0	0	0	0	1
C6orf47	0	0	0	0	0	1	0	0	0	0
C6orf89	0	1	0	0	0	0	0	0	0	0
C7	0	0	0	0	0	1	0	0	0	0
C8A	0	0	0	0	0	0	0	0	1	0
C8orf34	0	1	0	0	1	1	0	0	0	0
C8orf74	0	0	0	0	0	0	0	0	1	0
C9	0	0	0	0	0	0	0	0	1	0
CA1	0	0	0	0	0	0	0	0	1	0
CA10	0	0	0	1	0	0	0	0	0	0
CABP2	0	1	0	0	0	0	0	0	0	0
CABP4	0	1	0	0	0	0	0	0	0	0
CABP5	0	0	0	0	0	0	0	0	0	1
CABYR	0	0	0	0	0	0	0	0	1	0
CACNA1C	0	1	0	0	0	0	0	0	0	0
CACNA1G	0	1	0	0	0	0	0	0	0	0
CACNA1H	0	0	0	1	0	0	0	0	0	0
CACNA1S	0	0	0	0	1	0	0	0	0	0
CACNA2D1	0	0	0	0	0	0	0	0	1	0
CACNA2D3	0	1	0	0	0	0	0	0	0	0
CACNB4	0	1	0	0	0	0	0	0	0	0
CADM2	0	0	0	0	1	0	0	0	1	0
CADM3	1	0	0	0	0	0	0	0	0	0
CADM3-AS1	1	0	0	0	0	0	0	0	0	0
CADPS	0	1	0	0	0	0	0	0	0	0
CALN1	0	0	0	0	0	0	1	0	1	0
CAMK1D	0	0	0	1	0	0	0	0	1	1
CAMK2A	0	1	0	0	0	0	0	0	0	0
CAMK2G	0	0	0	0	0	1	0	0	0	0
CAMK4	1	0	0	0	0	0	0	0	0	0
CAMKMT	0	1	0	0	0	0	0	0	1	0
CAMKV	1	0	0	0	0	0	0	0	0	0
CAMSAP2	0	0	0	0	0	0	0	0	1	0
CAND2	0	0	0	1	0	0	1	0	0	0
CANT1	0	1	0	0	0	0	0	0	0	0
CANX	0	1	0	0	0	0	0	0	0	0
CAPG	0	0	0	0	0	0	0	0	1	0
CAPN13	0	0	0	0	0	0	0	0	1	0
CAPN14	0	0	0	0	1	0	0	0	0	0
CAPN3	0	0	0	0	0	0	0	0	1	0
CAPN8	1	0	0	0	0	0	0	0	1	0
CAPSL	0	0	0	0	0	0	0	0	1	0
CARD14	0	0	0	0	0	1	0	0	0	0
CARD9	0	1	1	0	0	0	0	0	0	0
CARM1	0	0	0	0	1	0	0	0	0	0
CARMIL1	0	0	0	0	0	0	0	0	1	0
CASC15	1	0	0	0	0	0	0	0	1	0
CASC18	0	1	0	0	0	0	0	0	0	0
CASK	0	0	1	1	0	0	1	0	0	0
CASP10	0	0	0	1	0	0	0	0	0	0
CASP8	0	0	0	0	1	0	0	0	0	0
CASQ2	1	0	0	0	0	0	0	0	0	0
CAST	0	0	0	0	0	0	1	0	1	0
CASZ1	0	0	0	0	0	0	0	0	0	1
CATSPERE	0	1	0	0	0	0	0	0	0	0
CAVIN1	0	0	0	0	0	1	0	0	0	0
CBFA2T3	0	0	0	0	0	0	0	0	1	0
CBL	0	0	0	0	0	0	1	0	0	0
CBLB	0	0	0	0	1	0	0	0	0	0
CC2D1A	0	0	0	0	0	0	1	0	0	0
CC2D2A	0	0	0	0	0	0	0	0	1	0
CC2D2B	0	0	0	0	0	0	0	0	0	1
CCBE1	0	1	0	0	0	0	0	0	0	0
CCDC107	0	0	0	0	0	0	0	0	1	0
CCDC146	0	1	0	0	0	0	0	0	0	0
CCDC149	1	0	0	0	0	0	0	0	0	0
CCDC153	0	0	0	0	0	1	0	0	0	0
CCDC162P	0	1	0	0	0	0	0	0	0	0
CCDC171	0	1	0	0	0	0	0	0	0	0
CCDC180	0	0	0	0	0	0	0	0	1	0
CCDC181	1	0	0	0	0	0	0	0	0	0
CCDC198	1	0	0	0	0	0	0	0	0	0
CCDC27	0	0	0	0	0	1	0	0	0	0
CCDC3	0	1	0	0	0	0	0	0	0	0
CCDC33	0	0	0	0	0	0	1	0	0	0
CCDC34	0	0	0	0	0	0	0	0	1	0
CCDC50	0	0	0	0	0	0	0	0	0	1
CCDC6	0	1	0	0	0	0	0	0	0	0
CCDC63	1	0	0	0	0	0	0	0	0	0
CCDC65	0	0	0	0	0	0	1	0	0	1
CCDC66	1	0	0	0	0	0	0	0	0	0
CCDC69	0	1	0	0	0	0	0	0	0	0
CCDC7	0	0	0	0	0	0	0	0	1	0
CCDC88B	0	0	0	0	0	1	0	0	1	0
CCHCR1	0	0	0	0	0	1	1	0	0	0
CCL15	0	1	0	0	0	0	0	0	0	0
CCL15-CCL14	0	1	0	0	0	0	0	0	0	0
CCL21	0	0	0	0	0	0	1	0	0	0
CCL22	1	0	0	0	0	0	0	1	0	0
CCN4	0	1	0	0	0	0	0	0	1	1
CCND2	0	0	0	0	0	0	0	0	1	0
CCNYL2	0	0	0	0	0	0	0	0	1	0
CCP110	0	1	0	0	0	0	0	0	0	0
CCR4	0	1	0	0	0	0	1	0	0	0
CCR6	0	0	0	0	0	0	1	0	0	0
CCR9	0	0	0	0	1	0	0	0	0	0
CCSER2	0	0	0	1	0	0	0	0	0	0
CCT5	0	0	0	0	0	0	0	0	1	0
CCT6B	0	1	0	0	0	0	0	0	0	0
CD1E	0	0	0	0	0	0	1	0	0	0
CD2	0	0	0	0	1	0	0	0	0	0
CD200R1	1	0	0	0	1	0	0	0	0	1
CD226	0	1	0	0	1	0	1	1	1	0
CD247	1	1	0	0	0	0	0	0	0	0
CD27	0	0	0	0	1	0	0	0	0	0
CD27-AS1	0	0	0	0	1	0	0	0	0	0
CD28	0	0	0	0	0	0	1	0	0	0
CD33	0	0	0	0	0	0	0	0	1	0
CD38	0	0	0	0	1	0	0	0	0	0
CD40	0	0	0	0	0	0	1	1	0	0
CD44	0	0	0	0	0	0	0	0	1	0
CD58	0	0	0	0	1	0	0	0	0	0
CD6	0	0	0	0	1	0	0	0	0	0
CD69	0	0	0	0	0	0	0	0	1	0
CD80	1	0	0	0	0	0	0	1	0	0
CD86	0	0	0	0	1	0	0	0	0	0
CD8B	0	0	0	0	0	1	0	0	0	0
CDA	0	0	0	0	0	0	1	0	0	0
CDC123	0	0	0	0	0	0	0	0	1	0
CDC42BPG	0	0	0	0	1	0	0	0	0	0
CDH10	0	0	0	0	0	0	0	0	1	0
CDH12	0	0	1	0	1	0	0	0	0	0
CDH13	0	1	0	0	1	0	0	0	0	0
CDH18	0	0	0	0	0	0	0	0	1	0
CDH23	0	1	0	0	0	0	0	1	0	1
CDH3	0	0	0	0	0	0	0	0	1	0
CDH4	0	1	0	0	0	0	1	0	1	0
CDHR1	0	0	0	0	0	0	0	0	1	0
CDHR3	1	0	0	0	0	0	0	0	0	0
CDHR5	0	1	0	0	0	0	0	1	0	0
CDK14	0	1	0	0	0	0	1	0	0	0
CDK2	0	0	0	0	0	1	0	0	1	0
CDK6	0	0	0	0	0	0	1	0	0	0
CDKAL1	0	0	0	0	0	1	0	0	1	0
CDKL2	0	1	0	0	0	0	0	0	0	1
CDKN1B	0	0	0	0	0	0	0	1	0	0
CDKN2B-AS1	0	0	0	0	0	1	0	0	0	0
CDS2	0	0	0	0	0	0	0	0	0	1
CDYL	0	1	0	0	0	0	0	0	0	0
CEACAM16	0	0	0	0	1	0	0	0	0	0
CEACAM7	0	0	0	1	0	0	0	0	0	0
CELF2	0	1	0	0	0	0	0	0	0	0
CELF4	0	1	1	0	0	0	0	0	0	0
CEMIP	0	0	0	0	0	0	0	0	1	0
CENPF	0	0	0	0	0	0	1	0	0	0
CENPO	0	0	0	0	1	0	0	0	0	0
CENPW	0	0	0	0	0	0	0	0	1	0
CEP120	0	0	1	0	0	0	0	0	0	0
CEP128	0	0	0	0	0	0	0	0	0	1
CEP170P1	0	0	0	0	0	0	0	0	0	1
CEP19	0	0	1	0	0	0	0	0	0	0
CEP192	0	0	0	0	0	0	0	0	0	1
CEP43	0	0	0	0	0	0	0	0	1	0
CEP44	1	0	0	0	0	0	0	0	0	0
CEP68	0	0	0	0	0	0	0	0	1	0
CEP83	0	0	0	0	1	0	0	0	0	0
CEP85	1	0	0	0	0	0	0	0	0	0
CEP85L	0	0	0	0	1	0	0	0	1	0
CEP89	1	0	0	1	0	0	1	0	0	0
CEP95	1	0	0	0	0	0	0	0	0	0
CERNA1	0	1	0	0	0	0	0	0	0	0
CERS3	0	0	0	0	0	0	0	0	1	0
CERS3-AS1	0	1	0	0	0	0	0	0	1	0
CERS4	0	1	0	0	0	0	1	0	0	0
CERS6	0	0	0	0	1	0	0	0	0	0
CES1	0	0	1	0	0	0	0	0	0	0
CFAP410	0	0	0	0	0	0	0	0	1	0
CFAP418-AS1	0	1	0	0	0	0	0	0	0	1
CFAP46	0	1	0	0	0	0	0	0	1	0
CFAP61	0	0	0	1	0	1	1	0	0	0
CFAP65	1	0	0	0	0	0	0	0	0	0
CFAP77	0	0	0	0	0	0	0	0	0	1
CFAP92	1	0	0	0	0	0	0	0	0	0
CFAP97	0	0	0	0	0	0	0	0	0	1
CFB	0	0	0	0	1	0	0	1	0	0
CFDP1	0	0	0	0	0	1	0	0	0	0
CFLAR	1	0	0	0	0	0	1	0	0	0
CFLAR-AS1	1	0	0	0	0	0	1	0	0	0
CFTR	0	1	0	0	0	0	0	0	0	0
CFTR-AS1	0	1	0	0	0	0	0	0	0	0
CHAF1A	0	0	0	0	1	0	0	0	0	0
CHASERR	0	0	0	0	0	0	0	0	1	0
CHFR	0	0	0	0	0	0	0	0	1	1
CHGB	0	0	0	1	0	0	0	0	0	0
CHL1	0	0	0	0	0	0	1	0	0	0
CHL1-AS1	0	0	0	0	0	0	1	0	0	0
CHN2	0	1	0	0	0	0	0	0	0	0
CHRD	0	0	0	0	0	0	0	0	1	0
CHRM3	0	1	0	0	0	0	0	0	1	0
CHST11	0	1	0	0	0	0	0	0	0	0
CHST12	0	0	0	0	1	0	0	0	0	0
CHST2	0	1	0	0	0	0	0	0	0	0
CHUK	0	0	0	0	0	1	0	0	0	0
CIITA	0	1	0	0	0	0	0	0	0	1
CILP	1	0	0	0	0	0	0	0	0	0
CKAP2L	1	0	0	0	0	0	0	0	0	0
CKAP5	0	0	0	0	0	0	0	0	1	0
CKM	1	0	0	0	0	0	0	0	0	0
CLASP2	0	0	0	0	0	0	1	0	0	0
CLCA2	0	0	0	0	0	0	0	0	1	0
CLCN4	0	1	0	0	0	0	0	0	0	0
CLDN22	0	0	0	0	0	0	1	0	0	0
CLDN24	0	0	0	0	0	0	1	0	0	0
CLDN34	0	0	0	0	0	0	0	0	1	0
CLDN7	0	0	0	0	1	1	0	0	0	0
CLEC16A	1	0	0	0	1	0	0	1	1	1
CLEC2D	0	0	0	0	1	0	0	0	0	0
CLEC4F	1	0	0	0	0	0	0	0	0	0
CLECL1	0	1	0	0	1	0	0	0	1	0
CLIC5	0	1	0	0	0	0	0	0	0	1
CLN8	0	0	0	0	1	0	0	0	0	0
CLNK	0	0	0	0	0	0	1	0	0	1
CLPTM1	0	1	0	0	0	0	0	0	0	0
CLSTN2	0	0	0	0	0	0	1	0	0	0
CLTCL1	0	1	0	0	0	0	1	0	0	0
CLYBL	0	0	0	0	0	0	0	0	0	1
CLYBL-AS3	0	0	0	0	0	0	0	0	0	1
CMA1	0	1	0	0	0	0	0	0	0	0
CMIP	0	0	0	0	0	0	1	0	1	0
CMTM7	0	1	0	0	0	0	0	0	1	0
CNDP1	0	0	0	0	0	0	0	0	1	0
CNOT2	1	0	0	0	0	0	0	0	0	0
CNOT4	0	0	0	0	0	0	1	0	0	0
CNR1	0	0	0	0	1	0	0	0	0	0
CNTN4	1	1	0	0	0	0	0	0	0	0
CNTN5	0	0	0	1	1	0	1	0	1	1
CNTN6	0	1	0	0	0	0	0	0	0	0
CNTNAP2	0	0	0	0	1	0	0	0	1	0
CNTNAP5	0	0	0	0	0	0	0	0	1	1
CNTROB	0	1	1	0	0	0	0	0	0	0
COA7	0	0	0	0	0	1	0	0	0	0
COBL	0	0	0	0	0	0	0	0	1	0
COG6	0	0	0	0	1	1	1	0	0	0
COL11A2	1	0	0	0	0	0	0	0	1	0
COL13A1	0	0	0	0	1	0	0	0	0	0
COL14A1	0	0	0	0	0	1	0	0	0	0
COL15A1	1	0	0	0	0	0	0	0	0	0
COL16A1	1	1	0	0	0	0	0	0	0	0
COL17A1	0	0	0	0	0	0	1	0	0	0
COL1A2	0	0	0	0	1	0	0	0	0	0
COL20A1	0	0	0	0	0	0	0	0	1	0
COL24A1	0	1	1	0	0	0	0	0	0	0
COL26A1	0	0	0	0	0	0	0	0	1	0
COL27A1	0	0	0	0	0	0	0	0	1	0
COL3A1	0	0	0	0	1	0	0	0	0	0
COL4A1	1	0	0	0	0	1	0	0	0	0
COL4A3	0	0	0	0	1	0	0	0	1	0
COL4A4	0	1	0	0	0	0	0	0	0	0
COL5A1	0	1	0	0	0	0	0	0	1	0
COL6A2	1	0	0	0	0	0	0	0	0	0
COL9A1	0	0	0	0	0	0	0	0	1	0
COLEC10	0	0	0	0	0	0	0	0	1	0
COLEC12	0	0	0	0	0	0	1	0	0	0
COMMD5	0	1	0	0	0	1	0	0	0	0
COMT	0	0	0	0	0	0	1	0	0	0
COQ10A	0	0	0	0	0	0	0	0	1	0
COQ3	0	0	0	0	0	0	0	0	1	0
COQ8B	0	0	1	0	0	0	0	0	0	0
COX10	0	1	0	0	0	0	0	0	0	0
CPAMD8	0	1	0	0	0	0	0	0	0	0
CPEB2	0	1	0	0	0	0	0	0	0	0
CPEB2-DT	0	1	0	0	0	0	1	0	0	0
CPN1	0	0	0	0	0	1	0	0	0	0
CPNE1	1	0	0	0	0	0	0	0	0	0
CPNE2	1	0	0	0	0	0	0	0	0	0
CPNE5	0	0	0	0	0	0	1	1	0	0
CPNE9	0	0	0	0	1	0	0	0	0	0
CPS1	0	0	0	0	0	0	0	0	1	0
CPXCR1	0	0	0	0	0	0	0	0	1	0
CPXM2	0	0	0	1	0	0	0	0	0	0
CR1	0	0	0	0	1	0	0	0	0	0
CR2	0	1	0	0	0	0	0	0	0	0
CRACD	0	1	0	0	0	0	0	0	0	0
CREB5	0	1	0	0	0	0	0	0	1	0
CREBL2	0	0	0	0	0	0	0	1	0	0
CRELD1	0	0	0	0	0	0	0	0	1	0
CRHR1	0	1	0	0	0	0	0	0	0	1
CRIP3	0	1	0	0	0	0	0	0	0	0
CRLS1	0	0	0	0	0	0	0	0	0	1
CRNKL1	0	0	0	1	0	1	1	0	0	0
CROCC2	0	0	0	0	0	0	1	0	0	0
CRTAP	0	0	0	0	1	0	0	0	0	0
CRTC1	0	0	0	0	0	1	0	0	0	0
CRTC3	0	1	0	0	0	1	0	0	0	0
CRY1	0	0	0	0	0	1	0	0	0	0
CRYZL2P-SEC16B	0	0	0	0	0	0	0	0	1	0
CSF2RB	0	0	0	0	1	0	1	0	0	0
CSGALNACT2	0	0	0	0	1	0	0	0	0	0
CSK	0	1	0	0	1	0	0	1	0	0
CSMD1	0	1	1	0	0	0	1	0	0	1
CSMD2	0	1	0	0	0	0	0	0	0	0
CSNK1G2	0	0	0	0	0	0	1	0	0	0
CSNK1G2-AS1	0	0	0	0	0	0	1	0	0	0
CSNK2B	0	1	0	0	0	0	1	0	0	0
CSPG5	0	1	0	0	0	0	0	0	0	0
CSTF3	1	0	0	0	0	0	0	0	1	0
CT70	0	1	0	0	0	0	0	0	0	0
CTAG2	0	0	0	0	0	1	0	0	0	0
CTBP2	0	0	0	0	0	0	1	0	0	0
CTDSPL	0	0	0	0	0	0	0	0	1	0
CTIF	0	1	0	0	0	0	0	0	0	0
CTLA4	0	1	0	0	0	0	1	0	1	1
CTNNA2	0	1	0	0	0	0	0	0	0	0
CTNNA3	0	0	0	1	0	0	0	0	1	0
CTNND2	0	0	0	0	0	0	1	0	0	0
CTRB1	0	0	0	0	0	0	0	0	1	0
CTSH	0	1	0	0	1	0	0	0	1	0
CTSL	0	0	1	0	0	0	0	0	0	0
CUL5	0	0	0	0	0	0	1	0	0	0
CUTA	0	0	0	0	0	0	1	0	0	0
CUX2	0	0	0	0	0	1	0	0	1	0
CWC22	0	1	0	0	0	0	0	0	0	0
CXCL16	0	1	0	0	0	0	0	0	0	0
CXCR5	0	1	0	0	1	0	0	0	0	0
CYB561D1	1	0	0	0	0	0	0	0	0	0
CYB5D1	0	0	1	0	0	0	0	0	0	0
CYFIP2	1	0	0	0	0	0	0	0	0	0
CYLC2	1	0	0	0	0	0	0	0	0	0
CYP11B2	0	0	1	0	0	0	0	0	0	0
CYP20A1	0	0	0	0	0	0	1	0	0	0
CYP24A1	0	0	0	0	1	0	0	0	0	0
CYP27B1	0	0	0	0	1	0	0	0	1	0
CYP27C1	0	0	0	1	0	0	0	0	0	0
CYP2C8	0	0	0	0	0	0	1	0	0	0
CYP2U1	0	0	0	0	0	0	0	0	0	1
CYP7A1	0	0	1	0	0	0	0	0	0	0
CZ1P-ASNS	0	1	0	0	0	0	0	0	0	0
D2HGDH	1	0	0	0	0	0	0	0	0	0
DAB1	1	1	0	0	0	1	1	0	0	0
DACH1	0	0	0	0	0	0	0	0	1	0
DACH2	1	0	0	0	0	0	0	0	0	0
DAGLA	0	0	0	0	0	0	0	0	1	0
DAP	0	0	1	0	0	0	1	0	0	0
DAP3	0	0	0	0	0	0	0	0	1	0
DCAF13	0	0	0	1	0	0	0	0	0	0
DCAF17	0	0	0	0	0	0	0	0	1	0
DCANP1	0	0	0	0	0	0	1	0	0	1
DCBLD2	1	0	0	0	0	0	0	0	0	0
DCDC1	0	0	0	0	0	0	0	0	1	0
DCLRE1B	0	0	0	0	0	0	1	0	0	0
DCP1B	0	1	0	0	0	0	0	0	0	0
DDAH2	0	0	0	0	0	0	1	0	0	0
DDB2	0	0	0	0	1	0	0	0	0	0
DDIT4L-AS1	0	1	0	0	0	0	0	0	0	0
DDN	1	0	0	0	0	0	0	0	0	0
DDN-AS1	1	0	0	0	0	0	0	0	0	0
DDX24	0	0	0	0	0	0	0	0	0	1
DDX39B	0	0	0	0	0	1	0	0	0	0
DDX49	0	0	0	0	0	0	0	0	1	0
DDX5	1	0	0	0	0	0	0	0	0	0
DDX58	0	0	0	0	0	1	0	0	0	0
DDX6	0	0	0	0	0	0	0	1	0	0
DDX60L	0	0	0	0	0	1	0	0	0	0
DEFA5	0	0	0	0	0	1	0	0	0	0
DEFB126	0	0	1	0	0	0	0	0	0	0
DEGS2	0	0	0	0	0	0	0	0	0	1
DENND1A	0	0	0	0	0	0	0	0	1	0
DENND1B	0	0	0	0	0	1	0	0	1	0
DENND2B	1	0	0	0	0	0	0	0	0	0
DENND3	1	0	0	0	0	0	0	0	0	0
DENND4A	0	0	0	0	0	0	0	0	1	0
DESI2	0	0	0	0	0	0	0	0	1	0
DEUP1	0	1	0	0	0	0	0	0	0	0
DGKB	0	0	0	0	1	0	0	0	0	0
DGKG	0	0	0	1	0	0	0	0	0	0
DGKQ	0	0	0	0	0	0	0	1	1	0
DGLUCY	0	0	0	0	0	0	1	0	0	0
DGUOK-AS1	0	0	0	0	0	0	0	1	0	0
DHCR7	0	0	0	0	0	0	0	0	1	0
DHX36	0	1	0	0	0	0	0	0	0	0
DIAPH1	1	0	0	0	1	0	0	0	0	0
DIAPH2	0	0	0	0	0	1	0	0	0	0
DIDO1	0	0	0	0	0	1	0	0	1	0
DIO2	0	0	0	0	0	0	0	0	1	0
DIP2A	0	0	0	0	0	0	0	0	1	0
DIPK1C	1	0	0	0	0	0	0	0	0	0
DIPK2B	0	1	0	0	0	0	0	0	0	0
DIS3	0	0	0	0	0	0	0	0	0	1
DKKL1	0	1	0	0	1	0	0	0	0	0
DLAT	0	0	0	1	0	0	0	0	0	0
DLC1	0	0	0	1	0	0	1	0	0	0
DLEU1	0	0	0	0	1	0	1	0	0	0
DLEU1-AS1	0	0	0	0	0	0	1	0	0	0
DLG2	0	0	0	0	0	0	0	0	1	0
DLG3	0	0	0	1	0	0	0	0	0	0
DLGAP1	0	1	0	1	1	0	0	0	0	0
DLGAP2	1	0	0	0	0	0	0	0	0	0
DLGAP3	0	1	0	0	0	0	0	0	0	0
DLL4	0	0	0	0	1	0	0	0	0	0
DM1-AS	0	0	0	0	0	0	1	0	0	0
DMAC2	1	0	0	0	0	0	0	0	0	0
DMAC2L	0	0	0	1	0	0	0	0	0	0
DMD	1	0	0	1	0	0	0	0	1	0
DMGDH	0	0	0	0	0	0	1	0	0	0
DMKN	0	0	0	0	1	1	0	0	0	0
DMRT2	0	0	0	0	0	0	0	0	0	1
DMRT3	0	1	0	0	0	0	0	0	0	0
DNAAF2	0	0	0	1	0	0	0	0	0	0
DNAAF4	0	0	1	0	0	0	0	0	0	0
DNAAF4-CCPG1	0	0	1	0	0	0	0	0	0	0
DNAH12	1	0	1	0	0	0	0	0	0	0
DNAH2	0	0	0	0	0	0	0	0	1	0
DNAH5	0	0	0	0	1	0	0	0	0	0
DNAH8	0	0	0	0	0	0	0	0	1	0
DNAI1	0	0	0	0	1	0	0	0	0	0
DNAI4	0	1	0	0	0	0	0	0	0	0
DNAJB4	0	0	0	0	0	1	0	0	0	0
DNAJC1	0	1	0	0	0	0	0	0	0	0
DNAJC15	0	0	0	0	0	0	0	0	0	1
DNAJC27-AS1	0	0	0	0	1	0	0	0	0	0
DNASE1L3	0	0	0	0	0	0	1	0	0	0
DNM2	0	0	0	0	0	1	0	0	1	0
DNMT3B	0	0	1	0	0	1	0	0	0	0
DOCK1	0	1	0	0	0	0	0	0	1	0
DOCK10	0	0	0	0	1	0	0	0	0	0
DOCK11	0	0	0	0	0	0	0	0	1	0
DOCK2	0	0	0	1	0	0	0	0	0	0
DOCK3	1	0	0	0	0	0	0	0	0	0
DOCK8	0	1	0	1	0	0	0	0	0	0
DOCK8-AS1	0	0	0	1	0	0	0	0	0	0
DOCK8-AS2	1	0	0	0	0	0	0	0	0	0
DOK6	0	0	0	0	0	0	0	0	1	0
DOP1B	0	0	0	0	0	0	0	0	1	0
DPF1	0	0	0	0	0	0	0	0	1	0
DPF3	0	1	0	0	0	0	0	0	0	0
DPP4	1	0	0	0	0	0	0	0	0	0
DPP6	0	1	0	0	0	0	1	0	0	0
DPYD	0	0	0	0	0	0	1	0	0	0
DPYSL3	0	1	0	0	0	0	1	0	1	0
DSCAM	0	1	0	0	0	0	1	0	0	0
DSE	0	0	0	0	0	0	1	1	0	0
DSTNP4	0	0	0	0	0	0	0	0	0	1
DTWD2	0	1	0	0	0	0	0	0	0	0
DTX4	0	1	0	0	0	0	0	0	0	0
DUS2	0	0	0	0	0	0	0	0	1	0
DUSP13	1	0	0	0	0	0	0	0	0	0
DUSP15	0	0	0	0	0	0	0	0	1	0
DUSP16	0	0	0	0	0	0	0	0	1	0
DUSP4	0	1	0	0	0	0	0	0	0	0
DUSP6	0	0	0	0	0	0	0	0	0	1
DXO	0	0	0	0	0	0	0	0	1	0
DYNC1H1	0	0	0	0	0	0	0	0	1	0
DYNLRB1	0	0	1	0	0	0	0	0	0	0
DYNLRB2-AS1	0	1	0	0	0	0	0	0	0	0
DYNLT5	0	0	0	1	0	0	0	0	0	0
DZIP1	1	0	0	0	0	0	0	0	0	0
E2F2	1	0	0	0	0	0	0	0	0	0
E2F3	0	1	0	0	0	0	0	0	0	0
EBF1	0	0	0	0	0	1	0	0	0	0
EDA2R	1	0	0	0	0	0	0	0	0	0
EDEM2	0	0	0	0	0	0	0	0	1	0
EEA1	0	0	0	0	1	0	0	0	0	0
EEF2KMT	0	0	1	0	0	0	0	0	0	0
EEFSEC	1	0	0	0	0	0	0	0	0	0
EFCAB11	0	0	0	0	0	0	0	0	1	0
EFCAB6	0	0	0	0	0	0	1	0	0	0
EFEMP1	0	1	0	0	0	0	0	0	0	0
EFNA1	0	0	0	1	0	0	0	0	0	0
EFNB2	0	0	0	0	1	0	0	0	0	0
EFR3B	0	0	0	0	1	0	0	0	0	0
EFS	0	1	0	0	0	0	0	0	1	0
EGFL6	0	0	0	1	0	0	0	0	0	0
EGFL7	0	0	0	0	0	0	1	0	0	0
EGFR	0	1	0	0	0	0	0	0	0	0
EGR2	0	0	0	0	1	0	0	0	0	0
EHBP1	0	0	0	1	0	0	0	0	0	0
EHBP1L1	0	0	0	0	0	1	0	0	0	0
EHD2	0	0	0	0	0	0	0	0	1	0
EHD4	0	0	0	0	0	0	0	0	0	1
EHMT2	0	1	0	0	0	1	1	0	0	0
EHMT2-AS1	0	0	0	0	1	0	0	0	0	0
EIF2B4	0	0	0	0	0	0	0	0	1	0
ELF1	0	0	0	0	0	1	0	1	0	0
ELF3	0	0	0	0	0	0	0	1	0	0
ELF3-AS1	0	0	0	0	0	0	0	1	1	0
ELFN2	0	0	0	0	0	0	0	0	0	1
ELMO1	0	0	0	0	1	1	0	0	0	0
ELOC	0	0	0	0	1	0	0	0	0	0
ELP5	0	0	0	0	1	1	0	0	0	0
EMC2	0	0	0	0	0	0	0	0	1	0
EME1	0	0	1	0	0	0	0	0	0	0
EML1	0	1	0	0	0	0	0	0	0	0
EML2	0	1	0	0	0	0	0	0	0	0
EML2-AS1	0	1	0	0	0	0	0	0	0	0
EMX2OS	0	1	0	0	0	0	0	0	0	0
ENDOG	1	0	0	0	0	0	0	0	0	0
ENGASE	0	0	0	0	0	0	0	0	0	1
ENO3	0	0	0	0	1	0	0	0	0	1
ENSA	0	0	0	0	1	0	0	0	0	0
ENTPD1-AS1	0	0	0	0	0	0	0	0	0	1
EOMES	0	0	0	0	0	0	1	0	0	0
EP400	0	0	0	0	0	0	0	0	1	0
EPB41L3	0	0	0	1	0	0	0	0	0	1
EPC2	0	0	0	0	0	1	0	0	0	0
EPCAM-DT	1	0	0	0	0	0	0	0	0	0
EPHA3	1	0	0	0	0	0	0	0	0	0
EPHA5	0	1	0	0	0	0	0	0	0	0
EPPK1	1	0	0	0	0	0	0	0	0	0
EPS15L1	0	0	0	0	1	0	0	0	0	0
EPS8L3	0	0	0	0	0	0	1	0	0	0
EPX	0	0	0	0	0	0	0	0	0	1
ERAP1	1	0	0	1	0	1	0	0	0	1
ERAP2	0	0	0	1	0	0	0	0	0	1
ERBB2	1	0	0	0	0	0	0	0	0	0
ERBB3	1	0	0	0	0	0	0	0	1	0
ERBB4	0	0	0	0	0	0	0	0	0	1
ERC1	0	0	0	0	0	0	1	0	0	0
ERC2	1	0	0	0	0	0	0	0	0	0
ERCC3	0	0	0	0	0	0	0	0	0	1
ERCC6	0	0	0	1	0	0	0	0	0	0
ERFL	0	1	0	0	0	0	0	0	0	0
ERG	0	0	0	0	1	0	0	0	0	0
ERICH3	0	1	0	0	0	0	0	0	0	0
ERMP1	1	0	0	0	0	0	0	0	0	0
ESR1	0	1	0	0	0	0	0	0	0	0
ESR2	0	1	0	0	0	0	0	0	0	0
ESRRG	0	0	0	0	1	0	1	0	1	0
ETFB	1	0	0	0	0	0	0	0	0	0
ETS1	0	1	0	0	1	1	0	1	0	0
ETV2	0	0	0	1	0	0	0	0	0	0
ETV3	0	0	0	0	0	0	0	1	0	0
ETV6	0	0	0	0	1	0	0	0	0	0
ETV7	0	0	0	0	1	0	1	0	0	0
ETV7-AS1	0	0	0	0	0	0	1	0	0	0
EVC2	0	0	0	0	0	1	0	0	0	0
EVI5	1	0	0	0	1	0	0	0	0	0
EXD3	0	0	0	0	0	0	1	0	0	0
EXO1	1	0	0	0	0	0	1	0	0	0
EXOC2	0	0	0	0	1	1	0	0	0	0
EXOC4	0	0	0	0	0	0	0	0	1	0
EXTL3	0	0	0	0	0	0	0	0	1	0
EYA2	1	0	0	0	0	0	0	0	0	1
EYA4	0	0	0	0	0	0	0	0	0	1
EYS	1	0	0	0	0	0	0	0	1	0
F13A1	0	0	0	0	0	0	0	0	0	1
F9	1	0	0	0	0	0	1	0	0	0
FAAH	0	0	0	0	0	0	1	0	0	0
FADS1	1	0	0	0	0	0	0	0	0	0
FADS2	0	0	0	0	0	0	1	0	1	0
FAIM2	0	0	0	1	0	0	0	0	0	0
FAM107A	0	0	0	0	0	0	1	0	0	0
FAM117B	0	0	0	0	0	1	0	0	0	0
FAM118B	0	0	0	0	0	0	0	0	0	1
FAM120A	0	0	0	0	0	0	1	0	0	0
FAM120AOS	0	0	0	1	0	0	0	0	0	0
FAM120B	0	0	0	0	1	0	0	0	0	0
FAM161A	1	0	0	0	0	0	0	0	0	0
FAM167A	0	0	0	0	1	0	0	0	0	0
FAM167A-AS1	0	0	0	0	1	0	0	0	0	0
FAM171B	0	1	0	0	0	0	0	0	0	0
FAM185A	0	0	0	0	1	0	0	0	0	0
FAM187B	0	0	0	1	0	0	0	0	0	1
FAM193A	0	0	0	0	0	0	1	1	0	0
FAM205A	0	0	0	0	0	0	1	0	0	0
FAM209A	0	1	0	0	0	0	0	0	0	0
FAM209B	0	1	0	0	0	0	0	0	0	0
FAM20A	0	0	0	0	0	0	0	0	1	0
FAM20C	0	0	0	0	0	1	0	0	0	0
FAM227B	0	1	0	0	1	0	0	0	0	1
FAM240C	0	0	0	1	0	0	0	0	0	0
FAM241A	0	0	0	0	1	0	0	0	0	0
FAM86B3P	0	0	0	0	0	0	0	1	0	0
FAM98B	0	0	0	0	0	0	0	1	0	0
FANCA	0	0	0	0	0	0	1	0	0	0
FANCI	0	0	0	0	0	0	1	0	0	0
FAP	0	0	0	0	0	0	0	1	1	0
FARP2	0	0	0	0	0	0	0	0	1	0
FASLG	0	0	0	0	0	0	0	0	1	0
FASTKD1	0	0	0	0	0	0	1	0	0	0
FBXL13	0	0	0	0	1	0	0	0	0	0
FBXL19	0	0	0	0	0	0	0	0	0	1
FBXL19-AS1	0	0	0	0	0	0	0	0	0	1
FBXL2	0	0	0	0	0	0	1	0	0	0
FBXL20	0	0	0	0	0	0	1	0	0	0
FBXL22	0	0	0	0	0	0	0	0	1	0
FBXO31	0	0	0	0	0	0	1	0	0	0
FBXO7	1	0	0	0	0	0	0	0	0	0
FCER1G	1	0	0	0	0	0	0	0	0	0
FCGR2A	0	0	1	0	0	0	1	1	0	0
FCGR2C	0	0	0	0	0	0	0	1	0	0
FCHSD2	0	0	0	0	0	0	0	1	0	0
FCRL3	1	0	0	0	1	0	1	0	0	1
FCRLA	0	1	0	0	0	0	0	0	0	0
FECH	0	0	0	0	1	0	0	0	0	0
FER	0	0	0	0	1	0	0	0	0	0
FER1L4	0	1	0	0	0	0	0	0	0	0
FGD5	0	0	0	0	1	0	0	0	1	0
FGF1	0	0	0	0	0	0	0	0	0	1
FGF12	0	0	0	0	0	0	1	0	0	0
FGF18	0	0	0	0	0	0	1	0	0	0
FGF7	0	0	0	0	0	0	0	0	0	1
FGFBP2	0	0	0	1	0	0	0	0	0	0
FGFR1	0	1	0	0	0	0	0	0	0	0
FGGY	0	1	0	0	0	0	0	0	0	0
FGGY-DT	0	0	0	0	1	0	0	0	0	0
FHAD1	0	0	0	0	0	0	1	0	0	0
FIGN	0	0	0	1	0	0	0	0	0	0
FKBP15	0	1	0	0	0	0	0	0	0	0
FKBP9	0	1	0	0	0	0	0	0	0	0
FLACC1	0	0	0	0	0	0	1	0	0	0
FLG	1	0	0	0	0	0	0	0	0	0
FLG-AS1	1	0	0	0	0	1	0	0	0	0
FLG2	0	0	0	0	0	1	0	0	0	0
FLI1	0	1	0	0	0	0	0	0	1	0
FLJ33534	0	0	1	0	0	0	0	0	0	0
FLT3	0	0	0	0	0	0	1	0	0	0
FMC1-LUC7L2	0	1	0	0	0	0	0	0	0	0
FMN2	0	0	0	0	1	0	0	0	0	0
FMNL1-DT	0	0	0	0	0	1	0	0	0	0
FMNL2	0	1	0	0	0	0	0	0	0	0
FMO3	0	0	0	0	0	0	0	0	1	0
FMR1NB	0	0	0	0	0	0	0	0	0	1
FNIP1	0	0	0	0	0	0	0	1	0	0
FOLH1	0	0	0	0	0	0	0	0	0	1
FOSL2	0	0	0	0	0	0	0	0	1	0
FOXA3	1	0	0	0	0	0	0	0	0	0
FOXO1	1	0	0	0	0	0	0	0	0	0
FOXP1	1	1	0	0	1	0	0	0	0	0
FPGT-TNNI3K	0	0	1	0	0	1	0	0	0	0
FPR3	1	0	0	0	0	0	1	0	0	0
FRAS1	0	0	0	0	0	0	0	0	1	0
FREM1	1	1	0	0	0	1	0	0	0	0
FREM3	0	1	0	0	0	0	0	0	0	0
FRMD3	0	0	0	0	0	0	0	0	1	0
FRMD4A	0	1	0	0	0	0	0	0	0	0
FRMD4B	0	0	0	0	1	0	0	0	0	0
FRMD6	0	0	0	0	0	0	0	0	1	0
FRMPD4	0	1	0	0	0	0	0	0	0	0
FSHR	0	1	0	0	0	0	0	0	1	0
FSIP2	1	0	0	1	0	0	0	0	0	0
FSIP2-AS1	1	0	0	1	0	0	0	0	0	0
FSTL4	0	1	0	0	1	0	0	0	0	0
FTCDNL1	0	0	0	0	0	0	1	0	0	0
FTO	0	0	0	0	0	0	0	0	1	1
FUCA1	1	0	0	0	1	0	0	0	0	0
FUT11	1	0	0	0	0	0	0	0	0	0
FUT2	0	0	0	0	0	1	0	0	1	0
FUT8	0	0	0	0	0	0	0	0	1	0
FXYD3	0	0	0	0	0	0	1	0	0	0
FYB1	0	0	0	0	0	0	0	0	1	0
FYB2	0	0	0	0	0	0	1	0	0	1
FYN	0	0	0	0	0	0	0	0	1	1
G2E3-AS1	1	0	0	0	0	0	0	0	0	0
G6PC1	0	0	0	0	1	0	0	0	0	0
GAB3	0	0	0	0	0	0	0	0	1	0
GAB4	0	0	1	0	0	0	0	0	0	0
GABARAPL3	0	1	0	0	0	0	1	0	0	0
GABBR1	0	0	0	0	1	0	0	0	0	0
GABBR2	0	1	0	0	0	0	0	0	0	0
GABRA5	0	0	0	0	0	0	0	0	0	1
GABRG3	0	1	0	0	0	0	0	0	1	0
GABRR1	0	1	0	0	0	0	0	0	0	0
GABRR2	0	1	0	0	0	0	0	0	1	0
GABRR3	0	0	0	0	1	0	0	0	0	0
GADL1	0	0	0	0	0	0	1	0	0	0
GALC	0	0	0	0	1	0	0	0	0	0
GALK2	0	1	0	0	0	0	0	0	0	0
GALNT1	0	0	0	0	0	0	0	0	0	1
GALNT10	0	0	0	0	0	0	0	0	1	0
GALNT18	1	1	0	0	0	0	0	0	0	0
GALNT5	0	1	0	0	0	0	0	0	0	0
GALNT6	0	0	0	0	0	0	0	0	1	0
GALNT8	1	0	0	0	0	0	0	0	0	0
GALNTL6	0	0	0	0	0	0	1	0	0	0
GAPVD1	0	0	0	0	0	1	0	0	0	0
GARIN3	0	0	0	0	0	0	0	0	0	1
GARIN4	0	0	0	0	0	0	0	0	1	0
GAS7	0	1	0	0	0	0	1	0	0	0
GATA3	1	0	0	0	1	0	1	0	1	0
GATA3-AS1	1	0	0	0	0	0	1	0	0	0
GATA4	0	0	0	0	0	0	0	0	1	1
GAU1	1	0	0	0	0	0	0	0	0	0
GBF1	0	1	0	0	0	0	0	0	0	0
GBP3	0	0	0	1	0	0	0	0	0	0
GBP6	0	0	0	1	0	0	0	0	0	0
GCDH	0	0	0	1	0	0	0	0	0	0
GCK	0	1	0	0	0	0	0	0	0	0
GCKR	0	0	0	1	0	0	0	0	1	0
GCNT3	0	0	0	1	0	0	0	0	0	0
GCNT7	0	0	0	0	0	0	0	0	1	0
GDAP1	0	0	0	0	0	1	0	0	0	0
GET1	0	1	0	0	0	0	0	0	0	0
GET1-SH3BGR	0	1	0	0	0	0	0	0	0	0
GFRA2	0	0	0	1	0	0	0	0	0	0
GGT6	0	0	0	0	0	0	0	0	1	0
GJA5	0	1	0	0	0	0	0	0	0	0
GLB1	1	1	0	0	0	0	1	0	0	0
GLB1L2	0	1	0	0	0	0	0	0	0	0
GLDN	0	0	0	1	1	0	0	0	0	0
GLI2	0	0	0	0	0	1	0	0	0	0
GLI3	0	0	0	0	0	0	1	0	0	0
GLIS3	1	1	0	0	0	1	0	0	1	0
GLRA1	0	0	0	0	0	0	1	0	0	0
GLT1D1	0	1	0	0	0	0	0	0	0	0
GLT6D1	0	1	0	0	0	0	0	0	0	0
GMDS	0	0	0	0	0	0	0	0	1	0
GMNC	0	0	0	1	0	0	0	0	0	0
GNA12	1	0	1	0	0	0	1	0	0	0
GNA15	1	1	0	0	0	0	0	0	0	0
GNAI3	0	0	0	0	0	0	0	0	1	0
GNB1	0	0	0	0	1	0	0	0	0	0
GNB5	0	1	0	0	0	0	0	0	0	0
GNG2	0	0	0	0	1	0	0	0	0	0
GOLGA3	0	0	0	0	0	0	0	0	1	0
GOLIM4	1	0	0	0	0	0	0	0	0	0
GPANK1	0	1	0	0	0	0	1	0	0	0
GPATCH1	0	0	0	0	0	0	0	0	1	0
GPATCH8	0	1	0	0	0	0	0	0	0	0
GPC5	0	1	0	0	0	0	0	0	1	0
GPD2	0	1	0	0	0	0	0	0	1	0
GPHN	0	0	0	0	0	0	0	0	0	1
GPR137	0	0	0	0	0	1	1	0	0	0
GPR174	0	0	0	0	0	1	0	0	0	1
GPR183	0	0	0	0	0	1	0	0	0	0
GPR19	0	0	0	0	0	0	0	1	1	0
GPR35	0	0	1	0	0	0	0	0	1	0
GPR50	0	1	0	0	0	0	0	0	0	0
GPR75-ASB3	0	0	0	0	0	0	0	0	1	0
GPR85	0	1	0	0	0	0	0	0	0	0
GPRC5D-AS1	0	0	0	0	0	0	0	0	0	1
GPRIN3	0	0	0	0	0	1	0	0	0	0
GPSM3	0	1	0	0	1	0	0	0	0	0
GPX4	0	0	0	1	0	0	0	0	0	0
GRAMD1C	0	1	0	0	0	0	0	0	0	0
GRAP2	0	0	0	0	1	0	0	0	0	1
GRB10	0	1	0	0	0	0	0	0	0	0
GRB14	0	0	1	0	0	0	0	0	0	0
GRB2	0	0	0	0	1	0	0	0	0	0
GREM2	0	1	0	0	0	0	0	0	1	0
GREP1	0	0	0	0	0	0	0	0	1	0
GRHL1	0	0	0	1	0	0	0	0	0	0
GRHL3	0	0	0	0	0	0	1	0	0	0
GRIA3	0	0	0	0	0	0	1	0	0	0
GRID1	0	0	0	0	0	0	0	0	1	0
GRID2IP	0	1	0	1	0	0	0	0	0	0
GRIK1	0	0	0	0	0	0	0	0	1	0
GRIK3	0	0	0	0	0	0	0	0	1	0
GRIK4	0	0	0	0	0	0	0	0	0	1
GRIN2D	0	0	0	0	0	0	0	0	1	0
GRIN3A	1	0	0	0	0	0	0	0	0	0
GRIP1	0	1	0	0	0	0	0	0	0	0
GRIP2	0	0	0	0	0	0	0	0	1	0
GRM1	0	0	0	0	1	0	0	0	0	0
GRM3	0	1	0	0	0	0	0	0	0	0
GRM7	0	0	0	1	0	0	0	0	1	0
GRM8	0	1	0	0	0	0	0	0	0	0
GSAP	1	0	0	0	0	0	0	0	0	0
GSDMA	1	1	0	0	0	0	0	0	0	0
GSDMB	1	0	1	1	0	0	1	0	1	1
GSE1	0	1	0	0	0	0	0	0	0	0
GSG1L	0	0	0	0	0	0	1	0	0	1
GTDC1	0	0	0	0	1	0	0	0	0	0
GTF2H1	0	0	0	0	0	0	0	1	0	0
GTF2I	0	0	0	0	0	0	0	1	0	0
GTF2I-AS1	0	0	0	0	0	0	0	1	0	0
GTF2IRD1	0	0	0	0	0	0	1	1	0	0
GTF2IRD1P1	0	0	0	0	0	0	0	0	1	0
GTF3C2-AS2	0	0	0	0	0	0	0	0	1	0
GUCA1C	0	0	0	0	0	1	0	0	0	0
GUCY1A2	0	1	0	0	0	0	0	0	0	0
GUCY2F	0	0	1	0	0	0	0	0	0	0
GXYLT1	0	1	0	0	0	0	0	0	1	0
GYPB	1	0	0	0	0	0	0	0	0	0
H1-7	0	1	0	0	0	0	0	0	0	0
H2AC2P	0	0	0	0	0	0	1	0	0	0
H2AC7	0	0	0	0	0	0	0	0	1	0
H2BC18	0	0	0	0	0	0	0	0	1	0
H2BC5	1	0	0	0	0	0	1	0	0	0
H2BC6	1	0	0	0	0	0	0	0	0	0
H2BC7	0	0	0	0	0	0	0	0	1	0
H3C4	0	0	0	0	0	0	0	0	1	0
HACD3	0	0	0	0	0	0	0	0	1	0
HAP1	0	0	0	0	0	0	0	0	0	1
HBA2	0	1	0	0	0	0	0	0	0	0
HBP1	1	0	0	0	0	0	0	0	0	0
HCG17	0	0	1	0	0	1	0	0	0	0
HCG20	0	1	0	0	1	1	1	0	1	1
HCG21	0	1	0	0	0	1	0	0	0	0
HCG22	0	0	0	0	0	0	1	0	0	0
HCG27	0	0	0	0	1	0	0	0	0	0
HCG9	0	0	0	0	1	0	0	0	0	0
HCP5	0	0	0	0	1	1	0	0	0	1
HCP5B	0	0	0	0	0	1	0	0	0	0
HDAC5	0	0	0	0	0	0	0	0	1	0
HDAC7	1	0	0	0	0	0	0	0	1	0
HDAC9	0	1	0	0	0	0	0	0	1	0
HDGF	0	1	0	0	0	0	0	0	1	0
HDLBP	0	1	0	0	0	0	0	0	0	0
HECTD4	0	0	0	0	0	0	0	0	1	0
HECW2	0	0	0	0	0	0	0	0	1	0
HELZ2	0	0	1	1	0	0	0	0	0	1
HEY2	0	1	0	0	0	0	0	0	0	0
HEY2-AS1	0	1	0	0	0	0	0	0	0	0
HEYL	0	1	0	0	0	0	0	0	0	0
HFE	0	0	0	0	0	0	0	0	1	0
HFE-AS1	0	0	0	0	0	0	0	0	1	0
HHIP	0	0	0	0	0	1	0	0	0	0
HHLA1	0	0	0	1	0	0	0	0	0	0
HIBCH	0	0	0	0	0	0	1	0	1	0
HIC2	0	0	0	0	0	0	1	0	0	0
HINT2	0	0	0	0	1	0	0	0	0	0
HIP1	0	0	0	0	0	0	0	1	0	0
HIPK1	0	0	0	0	0	0	1	0	0	0
HISLA	0	0	0	0	1	0	0	0	1	0
HIVEP1	1	0	0	0	1	0	0	0	0	1
HIVEP2	1	0	0	0	0	0	0	0	0	0
HIVEP3	0	0	0	0	0	0	1	0	0	0
HK3	0	0	0	0	1	0	0	0	0	0
HLA-A	0	0	0	0	1	0	0	0	1	0
HLA-B	0	0	0	0	0	1	1	0	1	1
HLA-C	0	1	0	0	0	1	1	0	0	0
HLA-DMA	0	0	0	0	0	0	0	0	1	0
HLA-DMB	0	1	0	0	0	0	1	0	0	0
HLA-DOA	0	1	0	0	0	0	1	0	1	0
HLA-DOB	0	1	0	0	0	0	0	0	0	0
HLA-DPA1	1	1	0	0	0	0	1	0	1	1
HLA-DPB1	1	1	0	0	1	0	1	0	1	1
HLA-DPB2	0	1	0	0	0	0	0	0	0	1
HLA-DQA1	1	1	0	0	0	0	0	1	1	1
HLA-DQA2	0	0	0	0	0	0	1	0	1	0
HLA-DQB1	0	1	1	0	0	0	1	0	1	1
HLA-DQB1-AS1	0	1	1	0	0	0	0	0	1	1
HLA-DRA	1	1	0	0	1	0	1	0	1	0
HLA-DRB1	0	0	1	0	0	0	1	0	0	0
HLA-E	0	0	0	0	0	1	0	0	0	0
HLA-F-AS1	0	0	0	0	0	0	1	0	0	0
HLA-L	0	0	0	0	0	1	0	0	0	0
HMCN1	0	0	0	0	0	0	0	0	0	1
HMGB1	0	0	0	0	0	0	0	0	1	0
HNF1B	0	1	0	0	0	0	0	0	0	0
HOGA1	0	0	0	0	0	0	0	0	0	1
HORMAD2	0	0	0	0	0	0	0	0	1	0
HOTTIP	0	0	0	0	0	0	0	0	1	0
HOXB3	1	0	0	0	0	0	0	0	0	0
HPS4	0	0	0	0	0	0	0	0	0	1
HPS5	0	0	0	0	0	0	0	0	1	0
HRH3	0	1	0	0	0	0	0	0	0	0
HRNR	0	1	0	0	0	0	0	0	0	0
HS3ST4	0	0	0	0	0	1	0	0	0	0
HSD17B11	0	0	0	0	0	0	0	0	1	0
HSP90AB1	0	0	0	0	0	0	1	0	0	0
HSPA12A	0	1	0	0	0	0	0	0	0	0
HSPA1L	0	0	0	0	1	0	1	0	0	0
HSPB9	0	1	0	0	0	0	0	0	1	0
HTD2	0	0	0	0	0	0	1	0	0	0
HTR3D	1	0	0	1	0	0	1	0	0	0
HTR4	0	0	0	0	0	0	0	0	1	0
HTR5A	0	0	0	0	0	0	1	0	0	0
HTR5A-AS1	0	0	0	0	0	0	1	0	0	0
HTT	0	0	0	0	1	0	0	0	0	0
HUNK	0	1	0	0	0	0	0	0	0	0
HYAL4	0	1	0	0	0	0	0	0	0	0
HYDIN	0	1	0	0	0	0	0	0	0	0
HYLS1	0	1	0	0	0	0	0	0	0	0
IBSP	1	0	0	0	0	0	0	0	0	0
ICA1-AS1	0	0	0	0	0	0	0	0	1	0
ICAM1	0	0	0	0	0	0	0	1	0	0
ICAM3	0	0	0	0	1	0	0	0	1	0
ICAM4	0	0	0	0	0	0	0	1	0	0
ICAM5	0	0	0	0	0	1	0	0	0	0
ICOS	0	1	0	0	0	0	0	0	0	0
ICOSLG	0	0	0	0	0	0	1	0	0	0
ID3	1	0	0	0	0	0	0	0	0	0
IDH3A	0	0	0	0	0	0	0	0	1	0
IDO2	0	0	0	0	0	1	0	0	0	0
IDUA	0	0	0	0	0	0	1	0	0	0
IFI30	0	1	0	0	1	0	0	0	0	0
IFIH1	0	0	0	0	0	1	0	1	1	1
IFITM2	0	0	0	0	1	0	0	0	0	0
IFITM4P	0	0	0	0	0	0	1	0	0	0
IFNGR2	0	0	0	0	1	0	0	0	0	0
IGF2	0	0	0	0	0	0	0	0	1	0
IGF2BP1	0	0	0	0	0	0	0	0	1	0
IGFBP-AS1	0	1	0	0	0	0	0	0	0	0
IGFBP7-AS1	0	0	0	0	0	0	0	0	1	0
IGSF11	0	0	0	0	0	0	0	0	1	0
IGSF21	0	0	0	0	0	0	0	0	1	0
IKBKB	0	0	0	0	0	0	0	1	0	0
IKBKE	0	0	0	0	0	1	0	1	0	0
IKZF1	0	0	0	0	0	0	1	0	1	0
IKZF2	0	0	0	0	0	0	0	1	0	0
IKZF3	0	0	0	0	1	0	0	1	0	0
IKZF4	1	0	0	0	0	0	0	0	0	0
IL10	1	0	0	1	0	0	0	0	0	0
IL10RB	0	0	1	0	0	0	0	0	0	0
IL12A	0	0	0	0	1	0	0	0	0	0
IL12A-AS1	0	1	0	1	1	0	0	1	0	0
IL12B	0	0	0	0	0	1	0	0	0	0
IL12RB2	0	1	0	0	0	0	1	0	0	0
IL13	1	0	0	0	0	1	0	0	0	0
IL13RA1	0	0	0	0	0	0	1	0	0	0
IL15RA	0	0	0	0	0	0	0	0	1	0
IL17RA	0	0	1	0	0	0	0	0	0	0
IL17RC	0	1	0	0	0	0	0	0	1	0
IL17REL	0	0	1	0	0	0	0	0	0	0
IL18R1	1	0	0	0	0	0	0	0	0	0
IL19	1	0	0	1	0	0	0	0	1	0
IL1F10	0	0	0	1	0	0	0	0	0	0
IL1R1	1	0	0	0	0	0	0	0	0	0
IL1RAPL2	0	0	1	0	0	0	0	0	0	0
IL1RL1	1	0	0	0	0	0	0	0	0	0
IL2	0	0	0	0	0	0	0	0	1	0
IL21	0	0	0	0	0	0	0	1	0	0
IL21-AS1	0	1	0	0	0	0	0	0	0	0
IL23R	0	0	1	1	0	1	1	0	0	0
IL2RA	1	1	0	0	1	0	1	0	1	0
IL2RB	1	0	0	0	0	0	0	0	1	0
IL33	1	0	0	0	0	0	0	0	0	0
IL34	0	0	0	0	0	0	0	0	1	0
IL36A	0	0	0	1	0	0	0	0	0	0
IL36B	0	0	0	0	0	0	0	0	0	1
IL3RA	0	0	0	0	0	0	0	0	1	0
IL4R	1	0	0	0	0	0	0	0	0	0
IL5RA	1	0	0	0	0	0	0	0	0	0
IL6	1	0	0	0	1	0	0	0	1	0
IL6-AS1	1	0	0	0	1	0	0	0	1	0
IL6R	1	0	0	0	0	0	1	0	1	0
IL7R	1	0	0	0	1	0	1	0	0	0
ILDR1	1	0	0	0	1	0	0	0	0	0
ILDR2	0	0	0	0	0	0	0	0	1	0
ILF3	0	0	0	0	0	0	1	0	0	0
INAVA	0	1	1	0	1	0	0	0	0	0
INO80C	0	1	0	0	0	0	0	0	0	0
INPP1	0	0	0	0	0	0	0	0	1	0
INPP4B	1	0	0	0	0	0	0	0	0	0
INPP5B	0	0	0	0	0	0	1	0	0	0
INPP5D	1	0	0	0	0	0	0	0	0	0
INS	0	0	0	0	0	0	0	0	1	0
INS-IGF2	0	0	0	0	0	0	0	0	1	0
INSL6	0	1	0	0	0	0	0	0	0	0
INSR	0	0	0	0	0	0	1	0	0	0
INSYN2A	0	1	0	0	0	0	0	0	0	0
INSYN2B	0	0	0	1	0	0	0	0	0	0
INTS15	0	1	0	0	0	0	0	0	0	0
INVS	0	0	0	0	0	0	1	0	0	0
IPCEF1	0	1	0	0	0	0	0	1	0	0
IPO9-AS1	0	1	0	0	0	1	0	0	0	0
IPW	0	1	0	0	0	0	0	0	0	0
IQCB1	0	0	0	0	1	0	0	0	0	0
IQCJ	0	0	0	0	0	1	0	0	0	0
IQCJ-SCHIP1	0	1	0	0	0	1	0	0	0	0
IQCM	0	0	0	0	0	0	1	0	0	0
IQGAP1	0	1	0	0	0	0	0	0	0	0
IQGAP2	1	0	0	0	0	1	1	0	0	0
IQGAP3	0	1	0	0	0	0	0	0	1	0
IRAG1	1	0	0	0	0	0	0	0	0	0
IRAG2	1	0	0	0	0	0	0	0	0	0
IRAK1	0	0	0	0	0	0	0	1	0	0
IRF1	1	0	0	0	0	0	0	0	0	0
IRF1-AS1	1	0	0	0	1	0	0	0	0	0
IRF2	0	0	0	0	0	0	0	0	0	1
IRF2BPL	0	1	0	0	0	0	0	0	0	0
IRF4	0	1	0	0	0	0	0	0	1	0
IRF5	0	0	1	1	0	1	1	1	0	1
IRF7	0	0	0	0	0	0	0	1	0	0
IRS2	0	0	0	1	0	1	0	0	0	0
IRX5	0	0	0	0	0	1	0	0	0	0
ISX	0	0	0	0	0	1	0	0	0	0
ITGA11	0	1	0	0	0	0	0	0	0	0
ITGA4	0	0	0	0	0	0	0	0	1	0
ITGA9	0	0	0	0	0	0	0	0	1	0
ITGAD	0	1	0	0	0	0	0	0	1	0
ITGAM	0	0	0	0	0	0	0	1	0	0
ITGAV	1	0	0	0	0	0	0	0	0	0
ITGAX	0	0	0	1	0	0	0	0	0	0
ITGB7	0	0	0	0	0	0	0	0	1	0
ITGB8	1	0	0	0	0	0	0	0	1	0
ITIH1	0	1	0	0	0	0	0	0	0	0
ITK	0	0	0	0	0	0	1	0	0	0
ITPK1	0	0	0	0	0	0	0	0	0	1
ITPKA	1	0	0	0	0	0	0	0	0	0
ITPKB	1	1	0	0	0	0	1	0	0	0
ITPR1	0	0	0	0	0	0	1	0	0	0
ITPR2	0	0	0	1	0	0	0	0	1	0
ITPR3	1	1	0	0	0	0	1	0	1	0
ITSN1	0	0	0	0	0	0	0	0	1	0
JADE2	0	0	0	0	1	0	0	0	0	0
JAK1	0	0	0	0	1	0	0	0	0	0
JAK2	0	1	0	0	0	0	0	1	0	0
JAKMIP3	0	0	0	1	0	0	0	0	0	0
JAZF1	1	0	0	0	1	0	1	1	1	1
JAZF1-AS1	1	0	0	0	0	0	0	0	0	0
JDP2	0	0	0	0	0	0	1	0	0	0
JMJD1C	1	0	0	0	0	0	0	0	0	0
JMY	1	0	0	0	0	0	0	0	0	0
JPH2	0	1	0	0	0	0	0	0	0	0
JPH3	0	0	0	0	0	0	0	0	0	1
KANK1	1	0	0	0	0	0	0	0	0	0
KANK2	0	0	0	0	0	0	1	0	0	0
KANK4	0	1	0	0	0	0	0	0	0	0
KAT2A	0	1	0	0	0	0	0	0	1	0
KATNAL1	0	1	0	0	0	0	0	0	0	0
KAZN	0	0	0	1	0	1	0	0	0	1
KBTBD13	0	0	1	0	0	0	0	0	0	0
KCNA7	0	0	0	0	0	0	1	0	0	0
KCNAB1	0	1	0	0	0	0	0	0	0	0
KCNAB2	0	0	0	0	0	1	0	0	0	0
KCNC4	0	0	0	0	0	0	0	0	1	0
KCNE1	0	0	0	0	0	0	1	0	0	0
KCNH1	0	0	0	0	0	1	0	0	1	0
KCNH5	0	1	0	0	0	0	0	0	0	0
KCNIP4	0	0	0	0	1	0	0	0	1	0
KCNJ11	0	0	0	0	0	1	0	0	0	0
KCNJ15	1	0	0	0	0	0	0	0	1	0
KCNJ5	0	1	0	0	0	0	0	0	0	0
KCNJ6	0	1	0	0	0	0	0	0	0	0
KCNK12	0	0	0	0	0	0	0	0	1	0
KCNK13	0	0	0	0	0	0	0	0	1	0
KCNK15	0	0	0	0	0	0	0	0	0	1
KCNK2	0	0	0	0	0	0	0	0	1	0
KCNMA1	0	0	0	0	1	0	0	0	0	0
KCNMA1-AS1	0	0	0	0	1	0	0	0	0	0
KCNQ1	0	1	0	0	0	0	0	0	1	0
KCNQ5	0	1	0	0	0	0	0	0	0	0
KCNQ5-IT1	0	1	0	0	0	0	0	0	0	0
KCNS1	0	0	0	0	0	1	0	0	1	0
KCNU1	0	0	0	0	0	0	1	0	0	0
KCTD1	0	0	0	0	1	0	0	0	0	0
KCTD13	0	0	0	0	1	0	0	0	0	0
KCTD5	0	0	0	0	0	0	1	0	0	0
KDM2B	0	0	0	0	0	0	1	0	0	0
KDM2B-DT	0	0	0	0	0	0	0	0	1	0
KDM4A	0	0	0	0	0	0	1	0	0	0
KHDRBS2	0	0	0	0	0	0	0	0	1	0
KIAA0513	0	1	0	0	0	0	0	0	0	0
KIAA0930	0	1	0	0	0	0	0	0	0	0
KIAA1109	1	1	0	0	0	1	1	0	1	0
KIAA1210	0	0	0	1	0	0	0	0	0	0
KIAA1217	0	0	0	0	0	0	0	0	1	0
KIAA1755	0	0	0	0	0	0	0	0	1	0
KIAA2012	0	1	0	0	0	0	0	0	0	0
KIAA2026	0	0	0	0	1	0	0	0	0	0
KIF11	1	0	0	0	0	0	0	0	0	0
KIF14	0	0	0	0	0	0	0	0	0	1
KIF1B	0	0	0	0	1	0	0	0	0	0
KIF26B	0	1	0	0	0	0	0	0	0	0
KIF6	1	0	0	0	0	0	0	0	0	0
KIF9	0	0	0	0	1	0	0	0	0	0
KIF9-AS1	0	0	0	0	1	0	0	0	0	0
KIR2DL4	0	0	0	1	0	0	0	0	0	0
KIT	0	0	0	0	0	0	0	1	0	0
KLC2	0	0	0	0	0	1	0	0	0	0
KLF12	1	0	0	0	0	0	0	0	0	0
KLF13	0	0	0	0	0	1	0	0	0	0
KLF3	0	0	0	0	1	0	0	0	1	0
KLHL14	0	1	0	0	0	0	0	0	0	0
KLHL18	0	1	0	0	0	0	0	0	0	0
KLHL24	0	0	0	0	1	0	0	0	0	0
KLHL26	0	0	0	0	0	0	0	0	1	0
KLHL29	0	0	0	1	0	0	0	0	1	0
KLHL32	0	0	0	0	0	0	0	0	1	0
KLK12	0	0	1	0	0	0	0	0	0	1
KLK5	0	0	0	0	0	0	0	0	0	1
KLRC1	0	0	0	0	0	1	0	0	0	0
KLRC4	0	0	0	0	0	1	0	0	0	0
KLRC4-KLRK1	0	0	0	0	0	1	0	0	0	0
KLRG1	0	0	1	0	0	0	0	0	1	0
KMT2A	0	0	0	0	1	0	0	0	0	0
KPNA4	0	0	0	0	1	0	0	0	0	0
KPNB1-DT	0	0	0	0	1	0	0	0	0	0
KRI1	0	0	0	0	0	0	0	0	1	0
KRT18P55	0	1	0	0	0	0	0	0	0	0
KRT19	0	1	0	0	0	0	0	0	0	0
KRT2	0	1	0	0	0	0	0	0	0	0
KRT24	1	0	0	1	0	0	0	0	0	0
KRT8	0	0	0	0	0	0	1	0	0	0
KRT81	1	0	0	0	0	0	0	0	0	0
KRT86	1	0	0	0	0	0	0	0	0	0
KRTAP10-10	0	0	0	0	0	0	1	0	0	0
KRTAP10-9	0	0	0	0	0	0	1	0	0	0
KRTAP13-2	0	0	0	0	0	0	1	0	0	0
KRTAP25-1	0	0	0	0	0	0	0	0	1	0
KRTAP4-8	1	0	0	0	0	0	0	0	0	0
KYAT1	1	0	0	0	0	0	0	0	0	0
KYNU	1	0	0	0	0	0	0	0	0	0
L2HGDH	0	0	0	1	0	0	0	0	0	0
L3MBTL3	0	0	0	0	1	0	0	0	0	0
L3MBTL4	0	0	0	0	0	0	0	0	1	1
LACC1	0	0	0	1	0	0	0	0	0	0
LALBA	0	0	0	0	1	0	0	0	0	0
LAMA1	1	0	0	0	0	0	0	0	0	0
LAMA2	0	1	0	0	0	0	0	0	0	0
LAMP2	0	0	0	1	0	0	0	0	0	0
LANCL1	0	0	0	0	0	0	0	0	1	0
LANCL1-AS1	0	0	0	0	0	0	0	0	1	0
LARGE1	0	1	0	0	0	0	0	0	0	0
LASP1	0	0	0	0	0	0	1	0	0	0
LBH	1	0	0	0	1	0	0	1	0	0
LBR	0	0	0	1	0	0	0	0	0	0
LCE3D	0	0	0	0	0	1	0	0	0	0
LCK	0	0	0	0	1	0	0	0	0	0
LCLAT1	0	1	0	0	0	0	0	0	0	0
LCN10	0	0	0	0	0	0	0	0	0	1
LDB2	0	0	0	0	0	0	0	0	1	0
LDLR	0	0	0	0	1	0	0	0	0	0
LDLRAD4	0	0	0	0	0	0	0	0	1	0
LEF1	0	0	0	0	1	0	0	1	0	0
LEKR1	0	0	0	0	0	0	0	0	1	0
LEMD1	0	1	0	0	0	0	0	0	0	0
LENG1	0	0	0	0	0	0	1	0	0	0
LENG8	0	1	0	0	0	0	0	0	0	0
LENG9	0	1	0	0	0	0	0	0	0	0
LETMD1	1	0	0	0	0	0	0	0	0	0
LGR5	0	0	0	0	0	0	0	0	1	0
LHFPL3	0	0	0	0	0	0	0	0	1	0
LHX1-DT	0	0	0	0	0	0	0	0	1	0
LHX3	0	0	0	0	1	0	0	0	0	0
LIMCH1	0	0	0	0	0	0	1	0	0	0
LIME1	0	0	0	0	1	0	0	0	0	0
LINC00032	1	0	0	0	0	0	0	0	0	0
LINC00251	0	0	0	0	0	0	0	0	1	0
LINC00299	1	1	0	0	0	0	0	0	0	0
LINC00303	0	0	0	0	0	0	0	0	1	0
LINC00310	0	0	0	0	0	0	0	0	1	0
LINC00376	0	1	0	0	0	0	0	0	0	0
LINC00383	0	0	0	0	0	1	0	0	0	0
LINC00384	0	1	0	0	0	0	0	0	0	0
LINC00385	0	1	0	0	0	0	0	0	0	0
LINC00393	1	0	0	0	0	0	0	0	1	0
LINC00486	0	1	0	0	0	0	0	0	0	0
LINC00529	0	0	0	0	0	0	0	0	1	0
LINC00534	0	0	0	0	0	0	0	0	1	0
LINC00578	1	1	0	0	0	0	0	0	0	0
LINC00598	0	1	0	0	0	0	0	0	0	0
LINC00663	0	0	0	0	0	0	0	0	0	1
LINC00673	0	1	0	0	0	0	0	0	0	1
LINC00681	1	0	0	0	0	0	0	0	0	0
LINC00703	0	1	0	0	0	0	0	0	0	0
LINC00824	0	0	0	1	0	0	1	1	0	0
LINC00836	0	1	0	0	0	0	0	0	0	0
LINC00880	0	1	0	0	0	0	0	0	0	0
LINC00881	0	1	0	0	0	0	0	0	0	0
LINC00907	0	0	0	0	1	0	0	0	0	0
LINC00996	0	0	0	0	0	0	1	0	0	0
LINC01012	0	0	0	0	0	0	1	0	1	0
LINC01039	0	0	0	0	0	0	0	0	1	0
LINC01050	0	1	0	0	0	0	0	0	0	0
LINC01063	1	0	0	0	1	0	0	0	0	0
LINC01088	1	0	0	0	0	0	0	0	1	0
LINC01098	0	1	0	0	0	0	0	0	0	0
LINC01104	0	0	0	0	0	0	1	0	0	0
LINC01122	0	0	0	0	0	1	0	0	0	0
LINC01147	0	0	0	0	1	0	0	0	0	0
LINC01149	1	1	0	0	0	1	0	0	1	0
LINC01179	0	1	0	0	0	0	0	0	1	0
LINC01182	0	1	0	0	0	0	0	0	0	0
LINC01220	0	1	0	0	0	0	0	0	0	0
LINC01228	0	0	0	0	0	0	0	0	1	0
LINC01237	1	0	0	1	0	0	0	0	0	0
LINC01277	0	0	0	0	0	0	0	0	1	0
LINC01285	0	0	0	0	0	0	1	0	0	0
LINC01317	0	0	0	0	1	0	0	0	0	0
LINC01362	0	1	0	0	0	0	0	0	0	0
LINC01378	0	1	0	0	0	0	0	0	0	0
LINC01411	0	1	0	0	0	0	0	0	0	0
LINC01492	0	1	0	0	0	0	0	0	0	0
LINC01507	0	1	0	0	0	0	0	0	0	0
LINC01515	0	0	0	0	0	0	0	0	1	0
LINC01524	0	0	0	0	0	0	1	0	0	0
LINC01556	0	0	0	0	0	1	0	0	0	0
LINC01622	0	0	0	0	0	1	0	0	0	0
LINC01653	0	1	0	0	0	0	0	0	0	0
LINC01671	0	0	0	0	1	0	0	0	0	0
LINC01709	0	0	0	0	0	0	1	0	0	0
LINC01714	0	0	0	0	0	1	0	0	0	0
LINC01725	0	1	0	0	0	0	0	0	0	0
LINC01730	0	0	0	0	0	0	0	0	1	0
LINC01744	0	0	0	0	0	0	1	0	0	0
LINC01833	0	1	0	0	0	0	0	0	0	0
LINC01845	0	0	0	0	0	0	0	1	0	0
LINC01848	0	1	0	0	0	0	0	0	0	0
LINC01923	0	0	0	0	0	0	0	0	1	0
LINC01932	0	0	0	0	0	1	0	0	0	0
LINC01933	0	0	0	0	0	0	0	0	0	1
LINC01934	0	1	0	0	0	0	0	0	0	0
LINC01953	0	0	0	0	1	0	0	0	0	0
LINC01965	0	0	0	0	0	0	0	0	1	0
LINC01967	0	0	0	0	1	0	0	1	0	0
LINC02005	1	0	0	0	0	0	0	0	0	0
LINC02006	0	1	0	0	0	0	0	0	0	0
LINC02016	0	0	0	0	0	0	0	0	1	0
LINC02028	0	1	0	0	0	0	0	0	0	0
LINC02029	1	0	0	0	0	0	0	0	0	0
LINC02042	0	1	0	0	0	0	0	0	0	0
LINC02085	0	0	0	0	0	1	0	0	0	0
LINC02090	0	1	0	0	0	0	0	0	0	0
LINC02107	0	0	0	0	1	0	0	0	0	0
LINC02122	0	1	0	0	0	0	0	0	0	0
LINC02147	0	1	0	0	0	0	0	0	0	0
LINC02161	0	0	0	0	0	0	0	0	1	0
LINC02201	0	1	0	0	0	0	0	0	0	0
LINC02210	0	0	0	0	0	0	0	0	1	0
LINC02210-CRHR1	0	1	0	0	0	0	0	0	1	1
LINC02220	1	0	0	0	0	0	0	0	0	0
LINC02235	0	1	0	0	0	0	0	0	0	0
LINC02238	0	0	0	0	0	0	0	0	1	0
LINC02246	0	0	0	0	0	0	1	0	0	0
LINC02254	0	0	0	0	0	0	0	0	1	0
LINC02258	0	0	0	0	0	0	1	0	0	0
LINC02265	0	0	0	0	0	0	0	1	0	0
LINC02286	0	0	0	0	0	0	1	0	0	0
LINC02288	0	1	0	0	0	0	0	0	0	0
LINC02324	0	0	0	0	0	0	0	0	1	0
LINC02356	0	0	0	0	0	0	1	0	0	0
LINC02357	0	0	0	0	0	0	1	0	1	0
LINC02380	0	0	0	0	0	0	0	0	1	0
LINC02436	0	1	0	0	0	0	0	0	0	0
LINC02457	0	1	0	0	0	0	0	0	0	0
LINC02505	0	0	0	0	0	0	0	0	0	1
LINC02542	0	0	0	0	0	1	0	0	0	0
LINC02571	0	0	0	1	0	1	0	0	0	0
LINC02577	0	1	0	0	0	0	0	0	0	0
LINC02580	0	1	0	0	1	0	0	0	0	0
LINC02606	0	1	0	0	0	0	0	0	0	0
LINC02609	0	1	0	0	0	0	0	0	0	0
LINC02620	1	0	0	0	0	0	0	0	0	0
LINC02628	0	0	0	0	0	0	0	0	1	0
LINC02656	0	1	0	0	1	0	1	0	1	0
LINC02707	0	0	0	0	0	0	0	0	1	0
LINC02732	0	0	0	0	1	0	0	0	0	0
LINC02757	1	0	0	0	0	0	0	0	0	0
LINC02762	0	0	1	0	0	0	0	0	0	0
LINC02774	0	0	0	0	0	0	0	0	0	1
LINC02777	1	0	0	0	0	0	0	0	0	0
LINC02800	0	0	0	0	0	0	1	0	0	0
LINC02820	1	0	0	0	0	0	0	0	0	0
LINC02943	0	0	0	1	0	0	0	0	0	0
LINC03003	0	0	0	0	0	0	1	0	0	0
LINC03004	0	0	1	0	0	0	0	0	0	0
LINC03009	1	0	0	0	0	0	0	0	0	0
LINC03019	1	0	0	0	0	0	0	0	0	0
LINC03031	0	1	0	0	0	0	0	0	0	0
LINGO2	0	1	0	0	1	0	0	0	0	0
LIPC	0	0	0	0	0	0	0	0	1	0
LIPM	0	0	0	0	0	0	0	0	1	0
LITAF	0	0	0	0	0	0	0	0	0	1
LMBR1	0	0	0	0	0	0	0	0	1	0
LMBR1L	0	0	0	0	0	0	0	0	1	0
LMO1	0	1	0	0	0	0	0	0	0	0
LNCNEF	0	0	0	0	0	0	0	0	0	1
LNCTAM34A	1	0	0	0	0	0	0	0	0	0
LNP1	0	1	0	0	0	0	0	0	0	0
LNPEP	0	0	0	0	0	1	0	0	0	0
LOC100128770	0	0	0	0	0	1	0	0	0	0
LOC100129066	0	1	0	0	0	0	0	0	0	0
LOC100131635	0	0	0	0	0	0	0	0	1	0
LOC100134391	1	0	0	0	0	0	0	0	0	0
LOC100287329	0	0	0	0	1	0	0	0	0	0
LOC100287467	0	0	0	0	0	0	0	1	0	0
LOC100288637	1	0	0	0	0	0	0	0	0	0
LOC100294145	0	0	0	0	0	0	0	0	1	0
LOC100420587	0	0	0	0	0	0	0	0	0	1
LOC100506023	0	0	0	0	0	0	1	1	1	0
LOC100506274	0	1	0	0	0	0	0	1	0	0
LOC100506403	0	0	0	0	0	0	1	0	0	0
LOC100506474	0	0	0	0	0	0	1	0	0	0
LOC100507053	0	0	0	0	0	0	0	0	1	0
LOC100507336	0	0	0	0	0	0	0	0	1	0
LOC100507547	0	0	0	0	1	0	0	0	0	0
LOC100996583	1	0	0	0	0	0	0	0	0	0
LOC101927325	0	1	0	0	0	0	0	0	0	0
LOC101927401	0	1	0	0	0	0	0	0	0	0
LOC101927413	0	0	0	0	1	0	0	0	0	0
LOC101927467	0	0	0	0	0	0	0	0	1	0
LOC101927560	0	1	0	0	0	0	0	0	0	0
LOC101927687	0	0	0	0	1	0	0	0	0	0
LOC101927741	0	0	0	0	0	1	0	0	0	0
LOC101927745	1	0	0	1	0	0	0	0	0	0
LOC101927770	1	0	0	0	1	0	0	0	0	0
LOC101927840	0	1	0	0	0	0	0	0	0	0
LOC101928008	0	0	0	0	0	0	0	0	1	0
LOC101928032	0	0	0	0	0	0	0	0	1	0
LOC101928080	0	0	0	0	0	0	0	0	0	1
LOC101928135	0	1	0	0	0	0	0	0	0	0
LOC101928163	1	0	0	0	0	0	0	0	0	0
LOC101928277	0	0	0	0	0	0	0	0	1	0
LOC101928279	1	0	0	0	0	0	0	0	0	0
LOC101928354	0	0	0	0	1	0	0	1	0	0
LOC101928362	0	1	0	0	0	0	0	0	0	0
LOC101928512	1	1	0	0	0	0	0	0	0	0
LOC101928517	0	0	0	0	0	0	1	0	0	0
LOC101928730	0	0	0	0	0	0	0	0	1	0
LOC101928743	1	0	0	0	0	0	0	0	0	0
LOC101928764	0	1	0	0	0	0	0	0	0	0
LOC101928849	0	0	0	0	0	0	0	0	1	0
LOC101928893	0	0	0	0	0	0	0	1	0	0
LOC101928912	0	0	0	0	0	0	0	0	1	0
LOC101928923	1	0	0	0	0	1	0	0	0	0
LOC101929048	0	1	0	0	0	0	0	0	0	0
LOC101929174	0	0	0	0	0	0	0	0	1	0
LOC101929208	0	0	0	0	0	0	0	0	0	1
LOC101929285	1	0	0	0	0	0	0	0	0	0
LOC101929532	0	0	0	0	1	0	0	0	1	0
LOC101929563	1	0	0	0	0	0	0	0	0	0
LOC101929643	0	0	0	0	0	0	0	0	0	1
LOC101929710	0	0	0	0	0	0	0	0	0	1
LOC101929727	0	0	0	0	0	0	0	0	1	0
LOC101930276	0	0	0	0	1	0	0	0	0	0
LOC102723321	0	1	0	0	0	0	0	0	0	0
LOC102723331	0	0	1	0	0	0	0	0	0	0
LOC102723370	0	0	0	0	0	0	0	0	0	1
LOC102723436	0	0	0	0	0	0	0	0	1	0
LOC102723444	1	0	0	0	0	0	0	0	0	0
LOC102723446	0	0	0	0	0	0	0	0	1	0
LOC102723464	0	0	0	0	0	0	0	0	1	0
LOC102723654	0	0	0	0	0	0	0	0	1	0
LOC102723675	1	0	0	0	0	0	0	0	0	0
LOC102723690	0	0	0	0	0	0	0	0	1	0
LOC102723759	1	0	0	0	0	0	0	0	0	0
LOC102723763	0	0	0	0	1	0	0	0	0	0
LOC102723798	1	0	0	0	0	0	0	0	0	0
LOC102723878	0	0	0	0	1	0	0	0	0	0
LOC102723971	0	1	0	0	0	0	0	0	0	0
LOC102724001	0	1	0	0	0	0	0	0	0	0
LOC102724080	0	0	0	0	1	0	0	0	0	0
LOC102724355	0	0	0	0	0	0	1	0	0	0
LOC102724389	0	1	0	0	0	0	0	0	0	0
LOC102724439	0	0	0	0	0	0	0	0	0	1
LOC102724521	0	1	0	0	0	0	0	0	1	0
LOC102724527	0	1	0	0	0	0	0	0	0	0
LOC102724710	0	1	0	0	0	0	0	0	0	0
LOC102724719	0	0	0	0	0	0	1	0	0	0
LOC102724744	0	0	0	0	0	0	1	0	0	0
LOC102724802	0	0	0	0	1	0	0	0	0	0
LOC102724945	0	0	0	0	0	0	1	0	0	0
LOC102725019	0	0	0	0	1	0	0	0	1	0
LOC102725065	0	0	0	0	0	0	0	0	1	0
LOC102725159	0	1	0	0	0	0	0	0	0	0
LOC105369325	0	0	0	0	1	0	0	0	0	0
LOC105369350	0	0	0	0	1	0	0	0	0	0
LOC105369391	0	1	0	0	0	0	0	0	0	0
LOC105369453	0	0	0	0	1	0	0	0	0	0
LOC105369456	0	0	0	1	0	0	0	0	0	0
LOC105369513	0	0	0	0	0	0	0	0	1	0
LOC105369519	0	1	0	0	1	0	0	1	0	0
LOC105369568	0	1	0	0	0	0	1	0	0	0
LOC105369617	0	0	0	0	0	0	1	0	0	0
LOC105369677	0	1	0	0	0	0	0	0	0	0
LOC105369699	0	1	0	0	0	0	0	0	0	0
LOC105369743	1	1	0	0	0	0	0	0	0	0
LOC105369781	1	0	0	0	0	0	0	0	0	0
LOC105369782	0	0	0	0	0	1	0	0	0	0
LOC105369803	0	0	0	0	0	0	1	0	0	0
LOC105369844	0	1	0	0	0	0	0	0	0	0
LOC105369867	0	0	0	0	0	0	0	0	0	1
LOC105369911	0	1	0	0	0	0	0	0	0	0
LOC105369952	0	0	0	0	0	0	1	0	0	0
LOC105369983	0	0	0	0	0	0	0	0	1	0
LOC105369993	0	0	0	0	0	0	1	0	0	0
LOC105370105	0	1	0	0	0	0	0	0	0	0
LOC105370150	1	0	0	0	0	0	0	0	0	0
LOC105370269	0	0	0	0	1	0	0	0	0	0
LOC105370315	0	1	0	0	0	0	0	0	0	0
LOC105370384	0	0	0	0	0	0	0	0	1	0
LOC105370504	1	0	0	0	1	0	0	0	0	0
LOC105370768	0	0	1	0	0	0	0	0	0	0
LOC105370775	0	0	0	0	0	0	0	0	1	0
LOC105370777	0	0	0	0	0	0	0	0	1	0
LOC105370790	1	0	0	0	0	0	0	0	0	0
LOC105370794	0	0	0	0	0	0	0	0	1	0
LOC105370832	0	0	0	0	0	0	0	0	0	1
LOC105370841	0	0	0	0	0	0	0	0	1	0
LOC105370982	0	1	0	0	0	0	0	0	1	0
LOC105370988	0	0	0	0	0	0	0	0	0	1
LOC105370991	0	0	0	0	0	0	0	0	1	0
LOC105371024	0	1	0	0	0	0	0	0	0	0
LOC105371081	1	0	0	0	0	0	0	0	1	0
LOC105371082	0	0	1	0	1	1	0	0	1	1
LOC105371083	0	0	0	0	0	1	0	0	0	0
LOC105371106	0	0	0	0	0	0	0	0	1	0
LOC105371241	0	0	0	0	1	0	0	0	0	0
LOC105371296	0	0	0	0	1	0	0	0	0	0
LOC105371344	0	0	0	0	0	0	0	0	1	0
LOC105371349	0	0	0	0	0	1	0	0	0	0
LOC105371356	0	0	0	0	0	0	0	1	0	1
LOC105371362	0	0	0	0	0	0	0	0	1	0
LOC105371457	0	1	0	0	0	0	0	0	0	0
LOC105371498	1	0	0	0	0	0	0	0	0	0
LOC105371664	0	1	0	0	1	0	0	0	1	0
LOC105371750	0	0	0	1	0	0	0	0	0	0
LOC105371751	0	0	0	1	0	0	0	0	0	0
LOC105372018	0	0	0	0	0	0	0	0	1	0
LOC105372061	0	1	0	0	0	0	0	0	0	0
LOC105372093	0	0	0	0	0	0	1	0	0	0
LOC105372146	0	0	0	0	1	0	0	0	0	0
LOC105372190	0	1	0	0	0	0	0	0	0	0
LOC105372225	0	0	0	0	0	0	0	0	0	1
LOC105372308	0	0	0	0	1	0	0	0	0	0
LOC105372442	0	0	0	0	0	0	0	0	0	1
LOC105372546	0	0	0	0	0	0	1	0	0	0
LOC105372571	0	1	0	0	0	0	0	0	0	0
LOC105372666	0	0	0	0	0	0	1	0	0	0
LOC105372760	0	0	0	0	0	0	0	0	1	0
LOC105372832	0	0	0	0	0	0	0	0	1	0
LOC105372922	0	1	0	0	0	0	0	0	0	0
LOC105372971	0	0	0	0	1	0	0	0	0	0
LOC105372988	0	0	0	0	0	0	0	0	1	0
LOC105373023	0	0	0	0	0	0	1	0	0	0
LOC105373027	0	0	0	0	0	1	0	0	0	0
LOC105373086	1	0	0	0	0	0	0	0	0	0
LOC105373164	0	0	0	1	0	0	0	0	0	0
LOC105373252	1	0	0	0	0	0	0	0	0	0
LOC105373265	0	1	0	0	0	0	0	0	0	0
LOC105373359	0	0	0	0	0	0	0	0	1	0
LOC105373387	0	0	0	0	0	1	0	0	0	0
LOC105373395	1	0	0	0	0	0	0	0	0	0
LOC105373411	0	0	0	0	0	0	0	0	1	0
LOC105373436	0	0	0	0	0	0	1	0	0	0
LOC105373611	0	0	0	0	1	0	0	0	0	0
LOC105373643	1	0	0	0	0	0	0	0	0	0
LOC105373693	0	1	0	0	0	0	0	0	0	0
LOC105373703	0	1	0	0	0	0	0	0	0	0
LOC105373724	0	0	0	0	0	1	0	1	1	0
LOC105373896	0	0	0	0	0	0	0	0	1	0
LOC105373909	0	1	0	0	0	0	0	0	0	0
LOC105373918	0	0	0	0	1	0	0	0	0	0
LOC105373971	0	1	0	0	0	1	0	0	0	0
LOC105374040	0	0	0	0	1	0	0	0	0	0
LOC105374041	0	0	0	0	0	0	1	0	0	0
LOC105374056	1	0	0	0	0	0	0	0	0	0
LOC105374083	0	1	0	0	0	0	0	0	0	0
LOC105374094	0	0	0	0	0	0	0	0	1	0
LOC105374140	0	0	0	0	0	0	1	0	0	0
LOC105374216	0	0	0	0	0	0	1	0	0	0
LOC105374218	0	0	0	0	0	1	0	0	0	0
LOC105374264	0	0	0	0	1	0	0	0	0	0
LOC105374505	0	1	0	0	0	0	0	0	1	0
LOC105374506	0	1	0	0	0	0	0	0	0	0
LOC105374507	0	1	0	0	0	0	0	0	0	0
LOC105374513	0	0	0	0	0	0	0	0	0	1
LOC105374552	0	1	0	0	0	0	0	0	0	0
LOC105374557	0	1	0	0	1	0	1	0	0	0
LOC105374570	0	0	0	0	1	0	0	0	0	0
LOC105374618	0	1	0	0	1	0	0	0	0	0
LOC105374647	0	0	0	0	0	1	0	0	0	0
LOC105374685	0	0	0	0	0	0	1	0	0	0
LOC105374754	0	1	0	0	0	0	0	0	0	0
LOC105374780	0	0	0	0	0	0	1	1	0	0
LOC105374811	0	0	0	0	0	0	1	0	0	0
LOC105374897	0	1	0	0	0	0	0	0	0	0
LOC105374931	0	0	0	0	1	0	0	0	0	0
LOC105374939	0	0	0	0	0	0	1	0	0	0
LOC105375005	0	0	0	0	0	0	1	0	0	0
LOC105375008	0	0	0	0	0	0	1	0	0	0
LOC105375010	0	0	0	0	1	0	1	0	0	0
LOC105375024	0	1	0	0	0	0	0	0	0	0
LOC105375026	0	0	0	0	0	0	1	0	1	0
LOC105375053	0	0	0	0	0	0	0	0	1	0
LOC105375130	1	0	0	0	1	0	0	0	0	0
LOC105375151	0	0	0	0	0	1	0	0	0	0
LOC105375168	0	0	0	0	0	0	0	0	1	0
LOC105375199	0	0	0	0	0	0	0	0	1	0
LOC105375410	0	1	0	0	0	0	0	0	0	0
LOC105375444	0	0	1	0	0	0	0	0	0	0
LOC105375523	0	1	0	0	0	0	0	0	0	1
LOC105375541	0	0	0	0	0	1	0	0	0	1
LOC105375577	0	0	0	0	1	0	0	0	0	0
LOC105375660	1	0	0	1	0	0	0	0	0	0
LOC105375704	0	1	0	0	0	0	0	0	0	0
LOC105375751	0	0	0	0	0	0	1	0	0	0
LOC105375776	0	0	0	0	0	1	0	0	0	0
LOC105375789	0	0	0	0	0	0	0	0	1	0
LOC105375840	0	1	0	0	0	0	0	0	0	0
LOC105375911	0	0	0	0	1	0	0	1	0	0
LOC105375920	0	0	0	0	0	0	1	0	0	0
LOC105375931	0	0	0	0	0	0	0	0	1	0
LOC105375964	1	0	0	0	0	0	0	0	0	0
LOC105375970	0	0	0	0	1	0	0	0	0	0
LOC105375999	0	0	0	0	0	0	0	0	1	0
LOC105376097	0	1	0	0	0	0	0	0	0	0
LOC105376372	0	1	0	0	0	0	0	0	0	0
LOC105376387	0	0	0	0	1	0	1	0	0	0
LOC105376396	0	0	0	0	1	0	0	0	0	0
LOC105376397	0	0	0	0	0	0	0	1	0	0
LOC105376481	0	0	0	0	1	0	1	0	1	0
LOC105376528	0	1	0	0	0	0	0	0	0	0
LOC105376533	0	0	1	1	0	0	1	0	0	0
LOC105376571	0	1	0	0	0	0	0	0	0	0
LOC105376613	0	1	0	0	0	0	0	0	0	0
LOC105376626	0	0	0	0	0	0	0	1	0	0
LOC105376755	0	0	0	0	0	0	1	0	0	0
LOC105376817	0	0	0	0	0	0	0	0	0	1
LOC105376819	0	0	0	0	0	0	0	0	0	1
LOC105376823	0	0	1	0	0	0	0	0	0	0
LOC105377039	0	0	0	0	0	0	0	0	0	1
LOC105377067	0	1	0	0	0	0	0	0	0	0
LOC105377123	0	1	0	0	0	0	0	0	0	0
LOC105377164	0	1	0	0	0	0	0	0	0	0
LOC105377277	0	1	0	0	0	0	0	0	0	0
LOC105377462	1	0	0	0	0	0	1	0	0	0
LOC105377488	0	0	0	0	0	0	1	0	0	0
LOC105377524	0	0	0	0	0	1	0	0	0	0
LOC105377588	0	1	0	0	0	0	0	0	0	0
LOC105377627	0	1	0	0	0	0	0	0	0	0
LOC105377683	0	0	0	0	0	1	0	0	0	0
LOC105377684	0	0	0	0	0	1	1	0	0	0
LOC105377685	0	0	0	0	0	1	0	0	0	0
LOC105377778	0	0	0	0	1	0	0	0	0	0
LOC105377794	0	1	0	0	0	0	0	0	0	0
LOC105377816	0	0	0	0	0	0	0	0	1	0
LOC105377891	1	0	0	0	0	0	0	0	1	0
LOC105377918	0	0	0	0	0	0	0	0	1	0
LOC105377992	0	0	0	0	0	0	0	0	1	0
LOC105377993	0	0	0	0	0	0	0	0	1	0
LOC105377999	0	0	0	0	1	0	0	0	0	0
LOC105378018	0	0	1	0	0	0	0	0	0	0
LOC105378099	0	0	0	0	0	0	0	0	1	0
LOC105378102	0	0	0	1	0	0	0	0	0	0
LOC105378113	0	1	0	0	0	0	0	0	0	0
LOC105378120	0	0	0	0	0	0	0	0	0	1
LOC105378146	0	1	0	0	0	0	0	0	0	0
LOC105378271	0	0	0	0	1	0	0	0	0	0
LOC105378299	0	0	0	0	0	0	0	1	0	0
LOC105378327	0	0	1	1	0	0	0	1	1	0
LOC105378339	0	0	0	0	0	0	0	0	1	0
LOC105378465	1	0	0	0	0	0	0	0	0	0
LOC105378482	0	1	0	0	0	0	0	0	0	0
LOC105378502	0	1	0	0	0	0	0	0	0	0
LOC105378525	0	0	1	0	0	0	0	0	0	0
LOC105378641	0	0	0	1	0	0	0	0	1	0
LOC105378654	0	0	0	0	0	0	1	0	1	0
LOC105378657	0	1	0	0	0	0	0	0	0	0
LOC105378764	0	1	0	0	0	0	0	0	0	0
LOC105378925	0	0	0	0	1	0	0	0	0	0
LOC105378963	0	1	0	0	0	0	0	0	0	0
LOC105379013	0	0	0	0	1	0	0	0	1	0
LOC105379096	0	0	0	0	0	0	0	0	0	1
LOC105379104	0	0	0	0	0	0	0	0	1	0
LOC105379107	0	1	0	0	1	0	0	0	0	0
LOC105379117	0	0	0	0	0	0	1	0	0	0
LOC105379168	0	0	0	0	0	0	0	0	1	0
LOC105379360	0	0	0	0	0	0	0	0	1	0
LOC105379375	0	0	0	0	0	0	1	0	0	0
LOC105379585	1	0	0	0	0	0	0	0	0	0
LOC105447645	0	0	0	0	0	1	0	0	1	0
LOC107983960	0	0	0	0	0	0	1	0	0	0
LOC107983974	0	1	0	0	0	0	1	0	0	1
LOC107983976	1	0	0	0	0	0	0	0	0	0
LOC107984019	0	0	0	0	0	0	0	0	0	1
LOC107984079	0	0	0	0	0	0	1	0	0	0
LOC107984180	0	1	0	0	0	0	0	0	0	0
LOC107984200	0	0	0	0	0	0	0	0	1	0
LOC107984201	0	0	0	0	0	0	0	0	1	0
LOC107984215	0	0	0	0	0	0	0	0	1	0
LOC107984307	0	0	0	1	0	0	0	0	0	0
LOC107984361	0	0	0	0	0	0	0	0	1	0
LOC107984373	0	1	0	0	0	0	0	0	0	0
LOC107984385	0	0	0	0	1	0	0	0	0	0
LOC107984412	0	0	0	0	0	0	1	0	0	1
LOC107984413	0	1	0	0	0	0	0	0	0	0
LOC107984447	0	0	0	0	1	0	0	0	0	0
LOC107984567	0	0	0	0	1	0	1	0	0	0
LOC107984606	0	0	0	0	1	0	0	0	0	0
LOC107984626	0	0	0	1	0	0	0	0	0	0
LOC107984696	0	0	0	0	0	0	0	0	1	0
LOC107984702	0	1	0	0	0	0	0	0	0	0
LOC107984766	0	0	0	0	0	0	0	0	1	0
LOC107984867	0	0	0	0	1	0	0	0	0	0
LOC107984915	0	0	0	0	0	0	1	0	0	0
LOC107984965	0	0	0	0	0	0	0	0	1	0
LOC107985002	0	0	0	0	0	1	0	0	0	0
LOC107985155	0	0	0	0	0	0	1	0	0	0
LOC107985213	0	1	0	0	0	0	0	0	0	0
LOC107985224	0	0	0	0	0	1	0	0	0	0
LOC107985251	0	0	0	0	0	0	0	0	1	0
LOC107985255	0	0	0	0	0	0	0	0	1	1
LOC107985327	0	0	0	0	0	0	0	0	1	0
LOC107985508	0	0	0	0	0	0	0	0	1	0
LOC107985511	0	0	0	0	0	0	0	0	0	1
LOC107985870	0	1	0	0	0	0	0	0	0	0
LOC107985876	0	1	0	0	1	0	0	0	0	0
LOC107985900	0	0	0	0	0	0	1	0	0	0
LOC107986009	0	0	0	0	0	0	0	0	1	0
LOC107986018	0	0	0	0	0	1	0	0	0	0
LOC107986019	0	0	0	0	0	0	0	0	1	0
LOC107986061	0	0	0	0	0	0	0	0	1	0
LOC107986092	0	0	0	0	0	0	0	1	0	0
LOC107986283	0	0	0	0	0	0	0	0	1	0
LOC107986298	0	0	0	0	0	0	0	0	0	1
LOC107986430	0	1	0	0	0	0	0	0	0	0
LOC107986449	1	0	0	0	0	0	0	0	0	0
LOC107986455	0	1	0	0	1	0	0	0	0	0
LOC107986462	0	0	0	0	0	0	0	0	1	0
LOC107986524	0	0	0	0	1	0	0	0	0	0
LOC107986529	0	1	0	0	0	0	0	0	0	0
LOC107986537	0	0	0	0	0	0	1	0	0	0
LOC107986590	0	0	0	0	0	0	1	0	1	0
LOC107986594	1	0	0	0	0	0	0	0	0	0
LOC107986608	0	0	0	0	0	0	0	0	1	0
LOC107986672	0	0	0	0	0	0	1	0	0	0
LOC107986768	0	0	1	0	0	0	0	0	0	0
LOC107986772	1	0	0	0	0	0	0	0	0	0
LOC107986820	0	1	0	0	0	0	0	0	0	0
LOC107986909	0	1	0	0	0	0	0	0	0	0
LOC107986954	0	1	0	0	0	0	0	0	0	0
LOC107987046	1	0	0	0	0	0	0	0	0	0
LOC107987053	0	0	0	0	0	0	0	1	0	0
LOC107987064	0	0	0	0	0	0	0	0	0	1
LOC107987108	0	1	0	0	0	0	1	0	0	0
LOC107987112	0	0	0	0	0	1	0	0	0	0
LOC107987166	0	0	0	0	1	0	0	0	0	0
LOC107987269	0	0	0	0	0	0	0	0	1	0
LOC112267902	0	0	0	0	1	1	0	0	1	1
LOC112267955	0	1	0	0	0	0	0	0	0	0
LOC112267968	0	1	0	0	0	1	1	0	1	0
LOC112268087	0	1	0	0	0	0	0	0	0	0
LOC112268176	0	1	0	0	0	0	0	0	0	0
LOC112268235	0	0	0	0	0	0	0	1	0	0
LOC112268289	0	1	0	0	0	0	1	0	0	0
LOC112268321	0	0	0	0	0	0	0	0	1	0
LOC112268461	0	0	0	0	0	0	1	0	0	0
LOC124900165	0	1	0	0	0	0	0	0	0	0
LOC124900169	0	0	0	0	0	1	0	0	1	0
LOC124900270	0	0	0	0	0	0	0	0	1	0
LOC124900276	0	0	0	0	1	0	0	0	0	0
LOC124900291	0	0	0	0	0	0	0	0	1	0
LOC124900337	0	0	0	0	1	0	0	0	0	0
LOC124900459	0	0	0	0	0	0	0	0	1	0
LOC124900545	0	1	0	0	0	0	0	0	1	0
LOC124900654	0	0	0	0	0	0	0	0	0	1
LOC124900655	0	0	0	0	0	0	0	0	0	1
LOC124900817	0	1	0	0	0	0	0	0	0	0
LOC124900881	0	1	0	0	0	0	0	0	0	0
LOC124900944	0	0	0	0	0	0	1	0	0	0
LOC124901031	0	0	0	0	0	1	0	0	0	0
LOC124901056	0	1	0	0	0	0	0	0	0	0
LOC124901096	0	1	0	0	0	0	0	0	0	0
LOC124901099	0	0	0	0	1	0	0	0	0	0
LOC124901128	0	0	0	0	0	0	1	0	0	0
LOC124901162	0	1	0	0	0	0	0	0	0	0
LOC124901165	0	0	0	0	1	0	0	0	0	0
LOC124901265	0	0	0	0	0	0	1	0	0	0
LOC124901281	0	0	0	0	0	0	0	0	1	0
LOC124901288	0	0	0	0	0	0	1	0	0	0
LOC124901291	0	0	0	0	0	0	1	0	0	0
LOC124901297	0	0	0	0	0	0	1	0	0	0
LOC124901298	1	0	0	0	1	0	0	0	1	0
LOC124901299	0	1	0	0	0	0	0	0	0	0
LOC124901300	0	1	0	0	0	1	0	0	1	1
LOC124901301	1	1	0	0	1	0	1	1	1	1
LOC124901302	0	0	0	0	0	0	1	0	0	0
LOC124901322	0	1	0	0	0	0	0	0	0	0
LOC124901361	1	0	0	0	0	0	0	1	0	0
LOC124901373	1	0	0	0	1	0	0	0	0	1
LOC124901388	0	0	0	0	0	0	0	0	1	0
LOC124901390	0	0	0	0	0	0	0	0	0	1
LOC124901404	0	1	0	0	0	0	0	0	0	0
LOC124901411	0	0	0	0	0	0	0	0	1	0
LOC124901423	0	0	0	0	0	0	0	0	1	0
LOC124901441	0	0	0	0	0	1	0	0	0	0
LOC124901477	0	0	0	0	1	0	0	0	0	0
LOC124901486	0	0	0	0	0	0	1	0	0	0
LOC124901592	0	0	0	0	0	0	1	0	0	0
LOC124901606	0	0	0	0	0	0	0	0	1	0
LOC124901659	0	0	0	0	0	0	0	0	1	0
[truncated: 1,693 more rows]
