# Supplementary material for: Identifying a Common Autoimmune Gene Core as a Tool for Verifying Biological Significance and Applicability of Polygenic Risk Scores
Source: Int J Mol Sci. 2026 Jan 5;27(1):543. doi: 10.3390/ijms27010543 (PMC12786532; doi:10.3390/ijms27010543)
Supplement: Supplementary file 1 [file ijms-27-00543-s001.zip › S4 binary_matrix_250 (1).xlsx]

## Sheet: binary_matrix_250
	Astma	Celiac_disease	Colitis	Crohn_disease	Multiple_sclerosis	Psoriasis	Reumatoid_arthritis	SLE	T1DM	Thyreoid_disease
AAK1	0	0	0	0	0	0	0	0	0	1
ABCA4	0	1	0	0	0	0	0	0	0	0
ABCC6	0	0	0	0	0	0	0	0	1	0
ABCC9	0	0	0	0	0	0	0	0	1	0
ABCF1	0	0	0	0	0	0	0	0	0	1
ABLIM1	0	0	0	0	0	0	0	0	1	0
ABO	1	0	0	0	0	0	0	0	0	0
ABT1	0	0	0	0	0	0	1	0	0	0
ACAP1	0	0	0	0	0	0	0	1	0	0
ACO2	1	0	0	0	0	0	0	0	0	0
ACOXL	0	0	0	0	0	1	1	0	1	0
ACP2	0	0	0	0	0	0	1	0	0	0
ACTL9	0	0	0	0	1	0	0	0	0	0
ADAD1	1	0	0	0	0	0	0	0	1	0
ADAMTS4	1	0	0	0	0	0	0	0	0	0
ADAMTSL3	1	0	0	0	0	0	0	0	0	0
ADGRG4	0	0	0	1	0	0	0	0	0	0
ADGRV1	0	0	0	1	0	0	1	0	0	0
ADORA1	1	0	0	0	0	0	0	0	0	0
AFAP1	0	1	0	0	0	0	0	0	0	0
AFF1	0	0	0	0	0	0	0	1	0	0
AFF2	0	0	0	0	0	0	0	0	1	0
AFF3	0	0	0	0	0	0	1	0	0	0
AGER	0	0	0	0	0	0	1	0	0	0
AGL	0	0	0	0	1	1	0	0	0	0
AGO3	1	0	0	0	0	0	0	0	0	0
AGPAT1	0	0	0	0	0	0	1	0	0	0
AHI1	1	0	0	0	1	0	0	0	0	0
AHNAK2	0	0	0	0	0	0	1	1	0	0
AIF1	0	0	0	0	0	0	1	0	0	0
AKAP3	0	0	0	0	0	0	0	0	0	1
AKAP5	0	0	0	0	0	0	0	0	0	1
AKAP6	0	1	0	0	0	0	0	0	0	0
ALDH1L1	0	1	0	0	0	0	0	0	0	0
ALG1	0	0	1	0	0	0	0	0	0	0
ALG1L	0	0	1	0	0	0	0	0	0	0
ALMS1	0	0	1	0	0	0	0	0	0	0
ALPK2	0	0	0	0	1	0	0	0	0	0
ALX4	0	0	0	0	0	0	0	0	0	1
AMZ1	0	0	1	0	0	0	1	0	0	0
ANKH	0	0	0	0	0	0	1	0	0	0
ANKRD16	0	0	0	0	0	0	0	1	1	0
ANKRD31	0	0	0	0	0	0	0	0	0	1
ANKRD33B	0	0	0	0	0	0	1	0	0	0
ANKRD55	0	0	0	0	0	0	1	0	0	0
ANKS1A	0	0	0	0	0	0	0	1	0	0
ANOS1	0	0	1	0	0	0	0	0	0	0
ANTXR2	0	0	0	0	0	0	1	0	0	0
AOX3P-AOX2P	0	1	0	0	0	0	0	0	0	0
AP1S3	1	0	0	0	0	0	0	0	0	0
AP4B1	0	0	0	0	0	0	1	0	0	0
AP4B1-AS1	0	0	0	0	0	0	1	1	1	1
AP5B1	0	0	0	0	0	0	0	1	0	0
APBB2	0	0	0	1	0	0	0	0	0	0
APEH	0	0	1	0	0	0	0	0	0	0
APOL2	0	0	0	0	0	0	0	0	1	0
APOM	0	0	0	0	0	0	1	0	1	0
AQP5	1	0	0	0	0	0	0	0	0	0
AQP5-AS1	1	0	0	0	0	0	0	0	0	0
ARAP1	0	0	0	0	0	0	1	0	0	0
ARAP1-AS2	0	0	0	0	0	0	1	0	0	0
ARFRP1	1	0	0	0	0	0	0	0	0	0
ARHGAP10	0	1	0	0	0	0	0	0	0	0
ARHGAP31	0	1	0	0	0	0	0	0	0	0
ARHGAP45	0	0	0	0	0	0	0	0	0	1
ARHGEF10	1	0	0	0	0	0	0	0	0	0
ARHGEF15	0	1	0	0	0	0	0	0	0	0
ARHGEF3	0	0	0	0	1	0	0	0	0	0
ARID3A	0	0	0	0	0	0	0	1	0	0
ARID4B	0	0	0	0	0	0	0	0	0	1
ARID5B	0	0	0	0	0	0	1	1	0	1
ARL2	0	0	0	0	0	0	1	0	0	0
ARL2-SNX15	0	0	0	0	0	0	1	0	0	0
ARMC2	1	0	0	0	1	0	0	0	0	1
ARMS2	0	0	1	0	0	0	0	0	0	0
ARRDC1	1	0	0	0	0	0	0	0	0	0
ASAP1	0	0	0	0	1	0	0	0	0	0
ASB16	0	0	1	0	0	0	0	0	0	0
ASB16-AS1	0	0	1	0	0	0	0	0	0	0
ASCC3	0	0	0	0	0	0	1	0	0	0
ASXL1	0	0	1	0	0	0	0	0	0	0
ATAT1	0	0	0	0	0	0	1	0	0	0
ATG16L1	0	0	0	1	0	0	0	0	0	0
ATG5	1	0	0	0	0	0	1	0	0	0
ATP13A5	0	0	0	0	0	0	0	0	0	1
ATP6V1C2	0	0	0	0	0	0	0	0	0	1
ATRX	0	0	0	0	0	0	1	0	0	0
ATXN1	0	1	0	0	0	0	0	1	0	0
ATXN10	0	1	0	1	0	0	0	0	0	0
ATXN2	1	0	0	0	0	0	1	1	1	0
B4GALNT3	0	0	0	0	0	1	0	0	0	0
BACH2	1	0	0	0	1	0	0	1	1	1
BAD	0	0	0	0	0	1	1	0	0	0
BAG6	0	0	0	0	0	0	1	0	1	0
BANK1	0	0	0	0	0	0	0	1	0	1
BARX2	0	1	0	0	0	0	0	0	0	0
BATF	0	0	0	0	1	0	0	0	0	0
BAZ1A	0	0	0	0	0	0	0	0	0	1
BAZ2B	0	1	0	0	0	0	0	0	0	0
BBIP1	0	0	0	0	0	0	0	1	0	0
BCL2L11	1	0	0	0	0	0	0	1	0	0
BCL6	0	0	0	0	0	0	0	0	1	0
BICC1	0	0	0	0	0	0	1	0	0	0
BICDL2	0	0	0	0	0	1	0	0	0	0
BLK	0	0	0	0	0	0	1	0	0	0
BLOC1S2	0	0	0	0	0	1	0	0	0	0
BPIFA1	0	0	0	0	0	0	0	0	1	0
BRD2	0	0	0	0	0	0	1	0	0	0
BRINP1	0	0	0	0	1	0	0	0	0	0
BTBD9	0	1	0	0	0	0	0	0	0	0
BTN3A1	0	0	0	0	0	0	1	0	0	0
BTN3A2	0	0	0	0	0	0	1	0	0	0
BTN3A3	0	0	0	0	0	0	1	0	0	0
BTNL2	0	0	1	0	0	0	1	0	1	0
BVES-AS1	0	0	0	0	1	0	0	0	0	0
C10orf62	0	0	0	0	0	0	0	0	0	1
C10orf71	0	0	0	0	0	0	0	0	0	1
C12orf42	0	0	0	0	0	0	0	1	0	0
C12orf54	0	0	0	0	0	0	0	0	0	1
C1QTNF6	0	0	0	1	0	0	0	0	1	1
C1orf105	0	0	0	0	0	1	0	0	0	0
C2	0	0	0	0	0	1	1	0	0	0
C2-AS1	0	0	0	0	0	0	1	0	0	0
C3	0	0	0	0	0	0	0	1	0	0
C6orf15	0	0	0	0	0	0	0	0	0	1
C7	0	0	0	0	0	1	0	0	0	0
CA10	0	0	0	1	0	0	0	0	0	0
CABP5	0	0	0	0	0	0	0	0	0	1
CACNA1C	0	1	0	0	0	0	0	0	0	0
CACNA1H	0	0	0	1	0	0	0	0	0	0
CADM3	1	0	0	0	0	0	0	0	0	0
CADM3-AS1	1	0	0	0	0	0	0	0	0	0
CAMK1D	0	0	0	0	0	0	0	0	0	1
CAMK2G	0	0	0	0	0	1	0	0	0	0
CAMSAP2	0	0	0	0	0	0	0	0	1	0
CAND2	0	0	0	1	0	0	1	0	0	0
CANX	0	1	0	0	0	0	0	0	0	0
CAPN3	0	0	0	0	0	0	0	0	1	0
CAPSL	0	0	0	0	0	0	0	0	1	0
CARD14	0	0	0	0	0	1	0	0	0	0
CARD9	0	0	1	0	0	0	0	0	0	0
CARMIL1	0	0	0	0	0	0	0	0	1	0
CASC15	1	0	0	0	0	0	0	0	0	0
CASK	0	0	1	1	0	0	0	0	0	0
CAST	0	0	0	0	0	0	1	0	0	0
CAVIN1	0	0	0	0	0	1	0	0	0	0
CBLB	0	0	0	0	1	0	0	0	0	0
CC2D1A	0	0	0	0	0	0	1	0	0	0
CCDC146	0	1	0	0	0	0	0	0	0	0
CCDC153	0	0	0	0	0	1	0	0	0	0
CCDC27	0	0	0	0	0	1	0	0	0	0
CCDC33	0	0	0	0	0	0	1	0	0	0
CCDC34	0	0	0	0	0	0	0	0	1	0
CCDC50	0	0	0	0	0	0	0	0	0	1
CCDC69	0	1	0	0	0	0	0	0	0	0
CCDC88B	0	0	0	0	0	1	0	0	1	0
CCHCR1	0	0	0	0	0	1	1	0	0	0
CCL21	0	0	0	0	0	0	1	0	0	0
CCL22	1	0	0	0	0	0	0	1	0	0
CCN4	0	0	0	0	0	0	0	0	1	1
CCND2	0	0	0	0	0	0	0	0	1	0
CCR6	0	0	0	0	0	0	1	0	0	0
CD1E	0	0	0	0	0	0	1	0	0	0
CD200R1	1	0	0	0	0	0	0	0	0	1
CD226	0	0	0	0	0	0	1	1	1	0
CD247	1	0	0	0	0	0	0	0	0	0
CD28	0	0	0	0	0	0	1	0	0	0
CD33	0	0	0	0	0	0	0	0	1	0
CD40	0	0	0	0	0	0	1	1	0	0
CD58	0	0	0	0	1	0	0	0	0	0
CD6	0	0	0	0	1	0	0	0	0	0
CD69	0	0	0	0	0	0	0	0	1	0
CD80	1	0	0	0	0	0	0	1	0	0
CD86	0	0	0	0	1	0	0	0	0	0
CD8B	0	0	0	0	0	1	0	0	0	0
CDC123	0	0	0	0	0	0	0	0	1	0
CDC42BPG	0	0	0	0	1	0	0	0	0	0
CDH12	0	0	1	0	0	0	0	0	0	0
CDH13	0	0	0	0	1	0	0	0	0	0
CDH23	0	0	0	0	0	0	0	1	0	1
CDH4	0	1	0	0	0	0	0	0	1	0
CDHR3	1	0	0	0	0	0	0	0	0	0
CDHR5	0	0	0	0	0	0	0	1	0	0
CDK14	0	1	0	0	0	0	1	0	0	0
CDK6	0	0	0	0	0	0	1	0	0	0
CDKAL1	0	0	0	0	0	1	0	0	0	0
CDKL2	0	1	0	0	0	0	0	0	0	1
CDKN1B	0	0	0	0	0	0	0	1	0	0
CDKN2B-AS1	0	0	0	0	0	1	0	0	0	0
CEACAM7	0	0	0	1	0	0	0	0	0	0
CELF2	0	1	0	0	0	0	0	0	0	0
CELF4	0	0	1	0	0	0	0	0	0	0
CENPW	0	0	0	0	0	0	0	0	1	0
CEP120	0	0	1	0	0	0	0	0	0	0
CEP19	0	0	1	0	0	0	0	0	0	0
CEP85	1	0	0	0	0	0	0	0	0	0
CEP85L	0	0	0	0	1	0	0	0	0	0
CEP89	0	0	0	1	0	0	1	0	0	0
CEP95	1	0	0	0	0	0	0	0	0	0
CERS3-AS1	0	1	0	0	0	0	0	0	0	0
CERS4	0	1	0	0	0	0	0	0	0	0
CES1	0	0	1	0	0	0	0	0	0	0
CFAP61	0	0	0	1	0	1	1	0	0	0
CFAP97	0	0	0	0	0	0	0	0	0	1
CFB	0	0	0	0	0	0	0	1	0	0
CFLAR	0	0	0	0	0	0	1	0	0	0
CFLAR-AS1	0	0	0	0	0	0	1	0	0	0
CHFR	0	0	0	0	0	0	0	0	0	1
CHGB	0	0	0	1	0	0	0	0	0	0
CHST12	0	0	0	0	1	0	0	0	0	0
CHUK	0	0	0	0	0	1	0	0	0	0
CIITA	0	1	0	0	0	0	0	0	0	1
CLDN22	0	0	0	0	0	0	1	0	0	0
CLDN24	0	0	0	0	0	0	1	0	0	0
CLDN7	0	0	0	0	0	1	0	0	0	0
CLEC16A	1	0	0	0	1	0	0	1	1	0
CLECL1	0	0	0	0	1	0	0	0	1	0
CLIC5	0	0	0	0	0	0	0	0	0	1
CLNK	0	0	0	0	0	0	1	0	0	1
CLYBL	0	0	0	0	0	0	0	0	0	1
CLYBL-AS3	0	0	0	0	0	0	0	0	0	1
CMTM7	0	1	0	0	0	0	0	0	0	0
CNDP1	0	0	0	0	0	0	0	0	1	0
CNTN4	0	1	0	0	0	0	0	0	0	0
CNTN5	0	0	0	0	0	0	0	0	1	0
CNTROB	0	0	1	0	0	0	0	0	0	0
COA7	0	0	0	0	0	1	0	0	0	0
COBL	0	0	0	0	0	0	0	0	1	0
COG6	0	0	0	0	0	1	1	0	0	0
COL14A1	0	0	0	0	0	1	0	0	0	0
COL15A1	1	0	0	0	0	0	0	0	0	0
COL16A1	1	0	0	0	0	0	0	0	0	0
COL24A1	0	0	1	0	0	0	0	0	0	0
COL5A1	0	1	0	0	0	0	0	0	0	0
COL9A1	0	0	0	0	0	0	0	0	1	0
COMMD5	0	0	0	0	0	1	0	0	0	0
COMT	0	0	0	0	0	0	1	0	0	0
COQ8B	0	0	1	0	0	0	0	0	0	0
CPN1	0	0	0	0	0	1	0	0	0	0
CPNE5	0	0	0	0	0	0	1	1	0	0
CPXM2	0	0	0	1	0	0	0	0	0	0
CREBL2	0	0	0	0	0	0	0	1	0	0
CRELD1	0	0	0	0	0	0	0	0	1	0
CRNKL1	0	0	0	1	0	1	1	0	0	0
CRTC3	0	0	0	0	0	1	0	0	0	0
CSF2RB	0	0	0	0	0	0	1	0	0	0
CSK	0	1	0	0	0	0	0	1	0	0
CSMD1	0	1	1	0	0	0	0	0	0	1
CSNK2B	0	0	0	0	0	0	1	0	0	0
CSTF3	0	0	0	0	0	0	0	0	1	0
CTAG2	0	0	0	0	0	1	0	0	0	0
CTDSPL	0	0	0	0	0	0	0	0	1	0
CTLA4	0	0	0	0	0	0	1	0	1	1
CTNNA2	0	1	0	0	0	0	0	0	0	0
CTNNA3	0	0	0	1	0	0	0	0	0	0
CTRB1	0	0	0	0	0	0	0	0	1	0
CTSH	0	0	0	0	0	0	0	0	1	0
CTSL	0	0	1	0	0	0	0	0	0	0
CUL5	0	0	0	0	0	0	1	0	0	0
CUTA	0	0	0	0	0	0	1	0	0	0
CUX2	0	0	0	0	0	0	0	0	1	0
CXCL16	0	1	0	0	0	0	0	0	0	0
CXCR5	0	0	0	0	1	0	0	0	0	0
CYB5D1	0	0	1	0	0	0	0	0	0	0
CYFIP2	1	0	0	0	0	0	0	0	0	0
CYP11B2	0	0	1	0	0	0	0	0	0	0
CYP24A1	0	0	0	0	1	0	0	0	0	0
CYP27B1	0	0	0	0	1	0	0	0	1	0
CYP27C1	0	0	0	1	0	0	0	0	0	0
CYP2C8	0	0	0	0	0	0	1	0	0	0
CYP2U1	0	0	0	0	0	0	0	0	0	1
CYP7A1	0	0	1	0	0	0	0	0	0	0
D2HGDH	1	0	0	0	0	0	0	0	0	0
DAB1	0	1	0	0	0	0	0	0	0	0
DAP	0	0	1	0	0	0	1	0	0	0
DAP3	0	0	0	0	0	0	0	0	1	0
DCAF13	0	0	0	1	0	0	0	0	0	0
DCANP1	0	0	0	0	0	0	1	0	0	1
DCLRE1B	0	0	0	0	0	0	1	0	0	0
DCP1B	0	1	0	0	0	0	0	0	0	0
DDAH2	0	0	0	0	0	0	1	0	0	0
DDX24	0	0	0	0	0	0	0	0	0	1
DDX5	1	0	0	0	0	0	0	0	0	0
DDX58	0	0	0	0	0	1	0	0	0	0
DDX6	0	0	0	0	0	0	0	1	0	0
DDX60L	0	0	0	0	0	1	0	0	0	0
DEFB126	0	0	1	0	0	0	0	0	0	0
DEGS2	0	0	0	0	0	0	0	0	0	1
DENND1B	0	0	0	0	0	1	0	0	0	0
DGKG	0	0	0	1	0	0	0	0	0	0
DGKQ	0	0	0	0	0	0	0	1	0	0
DGLUCY	0	0	0	0	0	0	1	0	0	0
DGUOK-AS1	0	0	0	0	0	0	0	1	0	0
DIAPH1	1	0	0	0	1	0	0	0	0	0
DIAPH2	0	0	0	0	0	1	0	0	0	0
DIDO1	0	0	0	0	0	1	0	0	0	0
DIP2A	0	0	0	0	0	0	0	0	1	0
DIS3	0	0	0	0	0	0	0	0	0	1
DKKL1	0	0	0	0	1	0	0	0	0	0
DLAT	0	0	0	1	0	0	0	0	0	0
DLC1	0	0	0	1	0	0	1	0	0	0
DLEU1	0	0	0	0	1	0	1	0	0	0
DLG3	0	0	0	1	0	0	0	0	0	0
DM1-AS	0	0	0	0	0	0	1	0	0	0
DMAC2L	0	0	0	1	0	0	0	0	0	0
DMD	0	0	0	1	0	0	0	0	0	0
DMGDH	0	0	0	0	0	0	1	0	0	0
DMRT2	0	0	0	0	0	0	0	0	0	1
DNAAF4	0	0	1	0	0	0	0	0	0	0
DNAAF4-CCPG1	0	0	1	0	0	0	0	0	0	0
DNAH12	0	0	1	0	0	0	0	0	0	0
DNAJB4	0	0	0	0	0	1	0	0	0	0
DNAJC15	0	0	0	0	0	0	0	0	0	1
DNASE1L3	0	0	0	0	0	0	1	0	0	0
DNM2	0	0	0	0	0	1	0	0	0	0
DNMT3B	0	0	1	0	0	1	0	0	0	0
DOCK1	0	0	0	0	0	0	0	0	1	0
DOCK2	0	0	0	1	0	0	0	0	0	0
DOCK3	1	0	0	0	0	0	0	0	0	0
DOCK8	0	0	0	1	0	0	0	0	0	0
DPF3	0	1	0	0	0	0	0	0	0	0
DPP4	1	0	0	0	0	0	0	0	0	0
DPYD	0	0	0	0	0	0	1	0	0	0
DPYSL3	0	1	0	0	0	0	0	0	0	0
DSCAM	0	1	0	0	0	0	0	0	0	0
DSE	0	0	0	0	0	0	0	1	0	0
DTWD2	0	1	0	0	0	0	0	0	0	0
DXO	0	0	0	0	0	0	0	0	1	0
DYNLRB1	0	0	1	0	0	0	0	0	0	0
DYNLT5	0	0	0	1	0	0	0	0	0	0
EEF2KMT	0	0	1	0	0	0	0	0	0	0
EEFSEC	1	0	0	0	0	0	0	0	0	0
EFCAB6	0	0	0	0	0	0	1	0	0	0
EGFL6	0	0	0	1	0	0	0	0	0	0
EHBP1	0	0	0	1	0	0	0	0	0	0
EHBP1L1	0	0	0	0	0	1	0	0	0	0
EHMT2	0	0	0	0	0	1	1	0	0	0
ELF1	0	0	0	0	0	1	0	1	0	0
ELF3	0	0	0	0	0	0	0	1	0	0
ELF3-AS1	0	0	0	0	0	0	0	1	0	0
ELFN2	0	0	0	0	0	0	0	0	0	1
ELMO1	0	0	0	0	1	1	0	0	0	0
ELP5	0	0	0	0	0	1	0	0	0	0
EME1	0	0	1	0	0	0	0	0	0	0
ENGASE	0	0	0	0	0	0	0	0	0	1
ENO3	0	0	0	0	0	0	0	0	0	1
EOMES	0	0	0	0	0	0	1	0	0	0
EPB41L3	0	0	0	0	0	0	0	0	0	1
EPC2	0	0	0	0	0	1	0	0	0	0
EPS15L1	0	0	0	0	1	0	0	0	0	0
ERAP1	0	0	0	1	0	1	0	0	0	1
ERAP2	0	0	0	1	0	0	0	0	0	1
ERBB2	1	0	0	0	0	0	0	0	0	0
ERBB3	0	0	0	0	0	0	0	0	1	0
ERCC6	0	0	0	1	0	0	0	0	0	0
ESR1	0	1	0	0	0	0	0	0	0	0
ETS1	0	1	0	0	0	1	0	1	0	0
ETV2	0	0	0	1	0	0	0	0	0	0
ETV3	0	0	0	0	0	0	0	1	0	0
ETV7	0	0	0	0	0	0	1	0	0	0
ETV7-AS1	0	0	0	0	0	0	1	0	0	0
EVC2	0	0	0	0	0	1	0	0	0	0
EVI5	1	0	0	0	1	0	0	0	0	0
EXD3	0	0	0	0	0	0	1	0	0	0
EXO1	0	0	0	0	0	0	1	0	0	0
EXOC2	0	0	0	0	0	1	0	0	0	0
EXTL3	0	0	0	0	0	0	0	0	1	0
EYA2	1	0	0	0	0	0	0	0	0	0
EYS	0	0	0	0	0	0	0	0	1	0
F13A1	0	0	0	0	0	0	0	0	0	1
F9	0	0	0	0	0	0	1	0	0	0
FADS1	1	0	0	0	0	0	0	0	0	0
FADS2	0	0	0	0	0	0	1	0	1	0
FAIM2	0	0	0	1	0	0	0	0	0	0
FAM107A	0	0	0	0	0	0	1	0	0	0
FAM118B	0	0	0	0	0	0	0	0	0	1
FAM120A	0	0	0	0	0	0	1	0	0	0
FAM120AOS	0	0	0	1	0	0	0	0	0	0
FAM187B	0	0	0	1	0	0	0	0	0	1
FAM193A	0	0	0	0	0	0	1	1	0	0
FAM205A	0	0	0	0	0	0	1	0	0	0
FAM20C	0	0	0	0	0	1	0	0	0	0
FAM227B	0	0	0	0	0	0	0	0	0	1
FAM240C	0	0	0	1	0	0	0	0	0	0
FAM86B3P	0	0	0	0	0	0	0	1	0	0
FAM98B	0	0	0	0	0	0	0	1	0	0
FANCI	0	0	0	0	0	0	1	0	0	0
FAP	0	0	0	0	0	0	0	1	1	0
FARP2	0	0	0	0	0	0	0	0	1	0
FBXL19	0	0	0	0	0	0	0	0	0	1
FBXL19-AS1	0	0	0	0	0	0	0	0	0	1
FBXL20	0	0	0	0	0	0	1	0	0	0
FCER1G	1	0	0	0	0	0	0	0	0	0
FCGR2A	0	0	1	0	0	0	1	1	0	0
FCGR2C	0	0	0	0	0	0	0	1	0	0
FCHSD2	0	0	0	0	0	0	0	1	0	0
FCRL3	0	0	0	0	1	0	1	0	0	1
FGF1	0	0	0	0	0	0	0	0	0	1
FGF18	0	0	0	0	0	0	1	0	0	0
FGF7	0	0	0	0	0	0	0	0	0	1
FGFBP2	0	0	0	1	0	0	0	0	0	0
FIGN	0	0	0	1	0	0	0	0	0	0
FKBP15	0	1	0	0	0	0	0	0	0	0
FLACC1	0	0	0	0	0	0	1	0	0	0
FLG	1	0	0	0	0	0	0	0	0	0
FLG-AS1	1	0	0	0	0	1	0	0	0	0
FLG2	0	0	0	0	0	1	0	0	0	0
FLI1	0	0	0	0	0	0	0	0	1	0
FLJ33534	0	0	1	0	0	0	0	0	0	0
FLT3	0	0	0	0	0	0	1	0	0	0
FMNL1-DT	0	0	0	0	0	1	0	0	0	0
FMR1NB	0	0	0	0	0	0	0	0	0	1
FNIP1	0	0	0	0	0	0	0	1	0	0
FOLH1	0	0	0	0	0	0	0	0	0	1
FOXA3	1	0	0	0	0	0	0	0	0	0
FOXO1	1	0	0	0	0	0	0	0	0	0
FOXP1	1	1	0	0	0	0	0	0	0	0
FPGT-TNNI3K	0	0	1	0	0	1	0	0	0	0
FPR3	1	0	0	0	0	0	1	0	0	0
FRMD6	0	0	0	0	0	0	0	0	1	0
FSTL4	0	1	0	0	0	0	0	0	0	0
FTCDNL1	0	0	0	0	0	0	1	0	0	0
FUT11	1	0	0	0	0	0	0	0	0	0
FUT2	0	0	0	0	0	1	0	0	1	0
FXYD3	0	0	0	0	0	0	1	0	0	0
FYB2	0	0	0	0	0	0	0	0	0	1
FYN	0	0	0	0	0	0	0	0	0	1
GAB3	0	0	0	0	0	0	0	0	1	0
GAB4	0	0	1	0	0	0	0	0	0	0
GABARAPL3	0	0	0	0	0	0	1	0	0	0
GABRR2	0	1	0	0	0	0	0	0	0	0
GALC	0	0	0	0	1	0	0	0	0	0
GALNT1	0	0	0	0	0	0	0	0	0	1
GALNT5	0	1	0	0	0	0	0	0	0	0
GALNTL6	0	0	0	0	0	0	1	0	0	0
GARIN3	0	0	0	0	0	0	0	0	0	1
GATA3	1	0	0	0	0	0	1	0	0	0
GATA3-AS1	0	0	0	0	0	0	1	0	0	0
GATA4	0	0	0	0	0	0	0	0	0	1
GBF1	0	1	0	0	0	0	0	0	0	0
GBP3	0	0	0	1	0	0	0	0	0	0
GBP6	0	0	0	1	0	0	0	0	0	0
GCDH	0	0	0	1	0	0	0	0	0	0
GCNT3	0	0	0	1	0	0	0	0	0	0
GFRA2	0	0	0	1	0	0	0	0	0	0
GGT6	0	0	0	0	0	0	0	0	1	0
GLB1	1	1	0	0	0	0	0	0	0	0
GLDN	0	0	0	1	0	0	0	0	0	0
GLI2	0	0	0	0	0	1	0	0	0	0
GLI3	0	0	0	0	0	0	1	0	0	0
GLIS3	0	1	0	0	0	0	0	0	1	0
GMNC	0	0	0	1	0	0	0	0	0	0
GNA12	0	0	1	0	0	0	1	0	0	0
GNA15	1	0	0	0	0	0	0	0	0	0
GPANK1	0	0	0	0	0	0	1	0	0	0
GPD2	0	0	0	0	0	0	0	0	1	0
GPHN	0	0	0	0	0	0	0	0	0	1
GPR137	0	0	0	0	0	1	1	0	0	0
GPR174	0	0	0	0	0	1	0	0	0	1
GPR183	0	0	0	0	0	1	0	0	0	0
GPR19	0	0	0	0	0	0	0	1	0	0
GPR35	0	0	1	0	0	0	0	0	0	0
GPR85	0	1	0	0	0	0	0	0	0	0
GPRIN3	0	0	0	0	0	1	0	0	0	0
GPSM3	0	1	0	0	0	0	0	0	0	0
GPX4	0	0	0	1	0	0	0	0	0	0
GRB14	0	0	1	0	0	0	0	0	0	0
GREP1	0	0	0	0	0	0	0	0	1	0
GRID2IP	0	0	0	1	0	0	0	0	0	0
GRM7	0	0	0	1	0	0	0	0	0	0
GSAP	1	0	0	0	0	0	0	0	0	0
GSDMA	1	0	0	0	0	0	0	0	0	0
GSDMB	1	0	1	1	0	0	1	0	1	1
GSG1L	0	0	0	0	0	0	1	0	0	0
GTF2H1	0	0	0	0	0	0	0	1	0	0
GTF2I	0	0	0	0	0	0	0	1	0	0
GTF2I-AS1	0	0	0	0	0	0	0	1	0	0
GTF2IRD1	0	0	0	0	0	0	1	1	0	0
GUCA1C	0	0	0	0	0	1	0	0	0	0
GUCY2F	0	0	1	0	0	0	0	0	0	0
H2AC2P	0	0	0	0	0	0	1	0	0	0
H2AC7	0	0	0	0	0	0	0	0	1	0
H2BC18	0	0	0	0	0	0	0	0	1	0
H2BC5	0	0	0	0	0	0	1	0	0	0
H2BC7	0	0	0	0	0	0	0	0	1	0
H3C4	0	0	0	0	0	0	0	0	1	0
HAP1	0	0	0	0	0	0	0	0	0	1
HCG17	0	0	1	0	0	0	0	0	0	0
HCG20	0	1	0	0	1	0	1	0	0	1
HCG21	0	0	0	0	0	1	0	0	0	0
HCG22	0	0	0	0	0	0	1	0	0	0
HCP5	0	0	0	0	1	1	0	0	0	0
HDAC7	1	0	0	0	0	0	0	0	0	0
HDAC9	0	1	0	0	0	0	0	0	0	0
HELZ2	0	0	1	0	0	0	0	0	0	1
HHIP	0	0	0	0	0	1	0	0	0	0
HHLA1	0	0	0	1	0	0	0	0	0	0
HIBCH	0	0	0	0	0	0	1	0	0	0
HIC2	0	0	0	0	0	0	1	0	0	0
HIP1	0	0	0	0	0	0	0	1	0	0
HIPK1	0	0	0	0	0	0	1	0	0	0
HIVEP1	1	0	0	0	1	0	0	0	0	1
HIVEP2	1	0	0	0	0	0	0	0	0	0
HLA-A	0	0	0	0	1	0	0	0	1	0
HLA-B	0	0	0	0	0	0	1	0	1	0
HLA-C	0	0	0	0	0	0	1	0	0	0
HLA-DMA	0	0	0	0	0	0	0	0	1	0
HLA-DMB	0	0	0	0	0	0	1	0	0	0
HLA-DOA	0	1	0	0	0	0	1	0	1	0
HLA-DOB	0	1	0	0	0	0	0	0	0	0
HLA-DPA1	1	1	0	0	0	0	1	0	1	1
HLA-DPB1	1	1	0	0	1	0	1	0	1	1
HLA-DPB2	0	1	0	0	0	0	0	0	0	1
HLA-DQA1	1	1	0	0	0	0	0	1	1	1
HLA-DQA2	0	0	0	0	0	0	0	0	1	0
HLA-DQB1	0	1	1	0	0	0	1	0	1	0
HLA-DQB1-AS1	0	1	1	0	0	0	0	0	1	0
HLA-DRA	0	1	0	0	1	0	1	0	1	0
HLA-DRB1	0	0	1	0	0	0	1	0	0	0
HLA-E	0	0	0	0	0	1	0	0	0	0
HLA-F-AS1	0	0	0	0	0	0	1	0	0	0
HMCN1	0	0	0	0	0	0	0	0	0	1
HOGA1	0	0	0	0	0	0	0	0	0	1
HORMAD2	0	0	0	0	0	0	0	0	1	0
HPS4	0	0	0	0	0	0	0	0	0	1
HS3ST4	0	0	0	0	0	1	0	0	0	0
HSP90AB1	0	0	0	0	0	0	1	0	0	0
HSPA12A	0	1	0	0	0	0	0	0	0	0
HSPA1L	0	0	0	0	0	0	1	0	0	0
HTD2	0	0	0	0	0	0	1	0	0	0
HTR3D	0	0	0	1	0	0	1	0	0	0
HTR5A	0	0	0	0	0	0	1	0	0	0
HTR5A-AS1	0	0	0	0	0	0	1	0	0	0
ICAM1	0	0	0	0	0	0	0	1	0	0
ICAM3	0	0	0	0	1	0	0	0	0	0
ICAM4	0	0	0	0	0	0	0	1	0	0
ICAM5	0	0	0	0	0	1	0	0	0	0
ICOSLG	0	0	0	0	0	0	1	0	0	0
IDO2	0	0	0	0	0	1	0	0	0	0
IDUA	0	0	0	0	0	0	1	0	0	0
IFIH1	0	0	0	0	0	1	0	1	1	1
IFITM4P	0	0	0	0	0	0	1	0	0	0
IGF2	0	0	0	0	0	0	0	0	1	0
IGFBP7-AS1	0	0	0	0	0	0	0	0	1	0
IKBKB	0	0	0	0	0	0	0	1	0	0
IKBKE	0	0	0	0	0	1	0	1	0	0
IKZF1	0	0	0	0	0	0	0	0	1	0
IKZF2	0	0	0	0	0	0	0	1	0	0
IKZF3	0	0	0	0	0	0	0	1	0	0
IKZF4	1	0	0	0	0	0	0	0	0	0
IL10	0	0	0	1	0	0	0	0	0	0
IL10RB	0	0	1	0	0	0	0	0	0	0
IL12A	0	0	0	0	1	0	0	0	0	0
IL12A-AS1	0	1	0	1	1	0	0	1	0	0
IL12B	0	0	0	0	0	1	0	0	0	0
IL12RB2	0	0	0	0	0	0	1	0	0	0
IL13	1	0	0	0	0	1	0	0	0	0
IL13RA1	0	0	0	0	0	0	1	0	0	0
IL15RA	0	0	0	0	0	0	0	0	1	0
IL17RA	0	0	1	0	0	0	0	0	0	0
IL17REL	0	0	1	0	0	0	0	0	0	0
IL18R1	1	0	0	0	0	0	0	0	0	0
IL19	0	0	0	1	0	0	0	0	1	0
IL1F10	0	0	0	1	0	0	0	0	0	0
IL1RAPL2	0	0	1	0	0	0	0	0	0	0
IL1RL1	1	0	0	0	0	0	0	0	0	0
IL2	0	0	0	0	0	0	0	0	1	0
IL21	0	0	0	0	0	0	0	1	0	0
IL21-AS1	0	1	0	0	0	0	0	0	0	0
IL23R	0	0	1	1	0	1	0	0	0	0
IL2RA	1	0	0	0	1	0	1	0	1	0
IL2RB	1	0	0	0	0	0	0	0	0	0
IL33	1	0	0	0	0	0	0	0	0	0
IL36B	0	0	0	0	0	0	0	0	0	1
IL4R	1	0	0	0	0	0	0	0	0	0
IL5RA	1	0	0	0	0	0	0	0	0	0
IL6	1	0	0	0	1	0	0	0	0	0
IL6-AS1	1	0	0	0	1	0	0	0	0	0
IL6R	1	0	0	0	0	0	1	0	1	0
IL7R	0	0	0	0	1	0	0	0	0	0
ILDR1	1	0	0	0	0	0	0	0	0	0
ILF3	0	0	0	0	0	0	1	0	0	0
INAVA	0	1	1	0	1	0	0	0	0	0
INPP1	0	0	0	0	0	0	0	0	1	0
INPP4B	1	0	0	0	0	0	0	0	0	0
INPP5B	0	0	0	0	0	0	1	0	0	0
INPP5D	1	0	0	0	0	0	0	0	0	0
INS	0	0	0	0	0	0	0	0	1	0
INS-IGF2	0	0	0	0	0	0	0	0	1	0
INSYN2B	0	0	0	1	0	0	0	0	0	0
IPCEF1	0	0	0	0	0	0	0	1	0	0
IQGAP2	0	0	0	0	0	1	0	0	0	0
IRAG1	1	0	0	0	0	0	0	0	0	0
IRAK1	0	0	0	0	0	0	0	1	0	0
IRF1-AS1	1	0	0	0	0	0	0	0	0	0
IRF4	0	1	0	0	0	0	0	0	1	0
IRF5	0	0	1	1	0	1	1	1	0	1
IRF7	0	0	0	0	0	0	0	1	0	0
IRS2	0	0	0	1	0	0	0	0	0	0
IRX5	0	0	0	0	0	1	0	0	0	0
ISX	0	0	0	0	0	1	0	0	0	0
ITGAM	0	0	0	0	0	0	0	1	0	0
ITGAV	1	0	0	0	0	0	0	0	0	0
ITGB7	0	0	0	0	0	0	0	0	1	0
ITGB8	1	0	0	0	0	0	0	0	0	0
ITPK1	0	0	0	0	0	0	0	0	0	1
ITPKA	1	0	0	0	0	0	0	0	0	0
ITPKB	1	0	0	0	0	0	0	0	0	0
ITPR3	1	0	0	0	0	0	1	0	0	0
ITSN1	0	0	0	0	0	0	0	0	1	0
JAK2	0	0	0	0	0	0	0	1	0	0
JAZF1	1	0	0	0	0	0	1	1	0	0
JDP2	0	0	0	0	0	0	1	0	0	0
KANK2	0	0	0	0	0	0	1	0	0	0
KATNAL1	0	1	0	0	0	0	0	0	0	0
KAZN	0	0	0	1	0	0	0	0	0	0
KBTBD13	0	0	1	0	0	0	0	0	0	0
KCNA7	0	0	0	0	0	0	1	0	0	0
KCNE1	0	0	0	0	0	0	1	0	0	0
KCNH1	0	0	0	0	0	1	0	0	0	0
KCNJ11	0	0	0	0	0	1	0	0	0	0
KCNJ5	0	1	0	0	0	0	0	0	0	0
KCNJ6	0	1	0	0	0	0	0	0	0	0
KCNK15	0	0	0	0	0	0	0	0	0	1
KCNMA1	0	0	0	0	1	0	0	0	0	0
KCNMA1-AS1	0	0	0	0	1	0	0	0	0	0
KCNQ1	0	1	0	0	0	0	0	0	0	0
KCNS1	0	0	0	0	0	1	0	0	0	0
KDM2B-DT	0	0	0	0	0	0	0	0	1	0
KDM4A	0	0	0	0	0	0	1	0	0	0
KIAA1109	1	0	0	0	0	1	1	0	1	0
KIAA1210	0	0	0	1	0	0	0	0	0	0
KIAA2026	0	0	0	0	1	0	0	0	0	0
KIF11	1	0	0	0	0	0	0	0	0	0
KIF14	0	0	0	0	0	0	0	0	0	1
KIF1B	0	0	0	0	1	0	0	0	0	0
KIR2DL4	0	0	0	1	0	0	0	0	0	0
KIT	0	0	0	0	0	0	0	1	0	0
KLC2	0	0	0	0	0	1	0	0	0	0
KLF13	0	0	0	0	0	1	0	0	0	0
KLF3	0	0	0	0	0	0	0	0	1	0
KLHL29	0	0	0	1	0	0	0	0	0	0
KLK12	0	0	1	0	0	0	0	0	0	1
KLK5	0	0	0	0	0	0	0	0	0	1
KLRC1	0	0	0	0	0	1	0	0	0	0
KLRC4	0	0	0	0	0	1	0	0	0	0
KLRC4-KLRK1	0	0	0	0	0	1	0	0	0	0
KLRG1	0	0	1	0	0	0	0	0	0	0
KRT24	0	0	0	1	0	0	0	0	0	0
KRTAP10-10	0	0	0	0	0	0	1	0	0	0
KRTAP13-2	0	0	0	0	0	0	1	0	0	0
KYAT1	1	0	0	0	0	0	0	0	0	0
KYNU	1	0	0	0	0	0	0	0	0	0
L2HGDH	0	0	0	1	0	0	0	0	0	0
LACC1	0	0	0	1	0	0	0	0	0	0
LAMP2	0	0	0	1	0	0	0	0	0	0
LBH	1	0	0	0	0	0	0	1	0	0
LBR	0	0	0	1	0	0	0	0	0	0
LCE3D	0	0	0	0	0	1	0	0	0	0
LCN10	0	0	0	0	0	0	0	0	0	1
LEF1	0	0	0	0	0	0	0	1	0	0
LENG1	0	0	0	0	0	0	1	0	0	0
LINC00032	1	0	0	0	0	0	0	0	0	0
LINC00251	0	0	0	0	0	0	0	0	1	0
LINC00299	1	0	0	0	0	0	0	0	0	0
LINC00384	0	1	0	0	0	0	0	0	0	0
LINC00385	0	1	0	0	0	0	0	0	0	0
LINC00393	1	0	0	0	0	0	0	0	0	0
LINC00824	0	0	0	1	0	0	1	1	0	0
LINC00996	0	0	0	0	0	0	1	0	0	0
LINC01012	0	0	0	0	0	0	1	0	1	0
LINC01050	0	1	0	0	0	0	0	0	0	0
LINC01063	1	0	0	0	0	0	0	0	0	0
LINC01104	0	0	0	0	0	0	1	0	0	0
LINC01147	0	0	0	0	1	0	0	0	0	0
LINC01149	1	0	0	0	0	0	0	0	1	0
LINC01179	0	1	0	0	0	0	0	0	0	0
LINC01182	0	1	0	0	0	0	0	0	0	0
LINC01237	0	0	0	1	0	0	0	0	0	0
LINC01285	0	0	0	0	0	0	1	0	0	0
LINC01378	0	1	0	0	0	0	0	0	0	0
LINC01556	0	0	0	0	0	1	0	0	0	0
LINC01714	0	0	0	0	0	1	0	0	0	0
LINC01845	0	0	0	0	0	0	0	1	0	0
LINC01934	0	1	0	0	0	0	0	0	0	0
LINC01967	0	0	0	0	1	0	0	1	0	0
LINC02085	0	0	0	0	0	1	0	0	0	0
LINC02210	0	0	0	0	0	0	0	0	1	0
LINC02210-CRHR1	0	0	0	0	0	0	0	0	1	0
LINC02265	0	0	0	0	0	0	0	1	0	0
LINC02356	0	0	0	0	0	0	1	0	0	0
LINC02357	0	0	0	0	0	0	1	0	1	0
LINC02571	0	0	0	0	0	1	0	0	0	0
LINC02580	0	0	0	0	1	0	0	0	0	0
LINC02656	0	0	0	0	0	0	1	0	1	0
LINC02757	1	0	0	0	0	0	0	0	0	0
LINC02762	0	0	1	0	0	0	0	0	0	0
LINC02820	1	0	0	0	0	0	0	0	0	0
LINC02943	0	0	0	1	0	0	0	0	0	0
LINC03003	0	0	0	0	0	0	1	0	0	0
LINC03004	0	0	1	0	0	0	0	0	0	0
LINC03031	0	1	0	0	0	0	0	0	0	0
LITAF	0	0	0	0	0	0	0	0	0	1
LNCNEF	0	0	0	0	0	0	0	0	0	1
LNPEP	0	0	0	0	0	1	0	0	0	0
LOC100128770	0	0	0	0	0	1	0	0	0	0
LOC100129066	0	1	0	0	0	0	0	0	0	0
LOC100131635	0	0	0	0	0	0	0	0	1	0
LOC100287329	0	0	0	0	1	0	0	0	0	0
LOC100287467	0	0	0	0	0	0	0	1	0	0
LOC100294145	0	0	0	0	0	0	0	0	1	0
LOC100506023	0	0	0	0	0	0	1	1	0	0
LOC100506274	0	1	0	0	0	0	0	1	0	0
LOC100506403	0	0	0	0	0	0	1	0	0	0
LOC100996583	1	0	0	0	0	0	0	0	0	0
LOC101927687	0	0	0	0	1	0	0	0	0	0
LOC101927745	1	0	0	1	0	0	0	0	0	0
LOC101927770	1	0	0	0	0	0	0	0	0	0
LOC101928279	1	0	0	0	0	0	0	0	0	0
LOC101928354	0	0	0	0	0	0	0	1	0	0
LOC101928512	1	0	0	0	0	0	0	0	0	0
LOC101928893	0	0	0	0	0	0	0	1	0	0
LOC101928923	1	0	0	0	0	0	0	0	0	0
LOC101929048	0	1	0	0	0	0	0	0	0	0
LOC101929285	1	0	0	0	0	0	0	0	0	0
LOC101929563	1	0	0	0	0	0	0	0	0	0
LOC101929710	0	0	0	0	0	0	0	0	0	1
LOC101929727	0	0	0	0	0	0	0	0	1	0
LOC102723331	0	0	1	0	0	0	0	0	0	0
LOC102723370	0	0	0	0	0	0	0	0	0	1
LOC102723444	1	0	0	0	0	0	0	0	0	0
LOC102723798	1	0	0	0	0	0	0	0	0	0
LOC102723878	0	0	0	0	1	0	0	0	0	0
LOC102725019	0	0	0	0	0	0	0	0	1	0
LOC102725065	0	0	0	0	0	0	0	0	1	0
LOC105369325	0	0	0	0	1	0	0	0	0	0
LOC105369519	0	1	0	0	0	0	0	1	0	0
LOC105369568	0	1	0	0	0	0	1	0	0	0
LOC105369782	0	0	0	0	0	1	0	0	0	0
LOC105369803	0	0	0	0	0	0	1	0	0	0
LOC105369952	0	0	0	0	0	0	1	0	0	0
LOC105369983	0	0	0	0	0	0	0	0	1	0
LOC105370384	0	0	0	0	0	0	0	0	1	0
LOC105370768	0	0	1	0	0	0	0	0	0	0
LOC105370790	1	0	0	0	0	0	0	0	0	0
LOC105370794	0	0	0	0	0	0	0	0	1	0
LOC105370832	0	0	0	0	0	0	0	0	0	1
LOC105370982	0	1	0	0	0	0	0	0	0	0
LOC105371024	0	1	0	0	0	0	0	0	0	0
LOC105371082	0	0	1	0	1	1	0	0	1	1
LOC105371083	0	0	0	0	0	1	0	0	0	0
LOC105371296	0	0	0	0	1	0	0	0	0	0
LOC105371356	0	0	0	0	0	0	0	1	0	1
LOC105371498	1	0	0	0	0	0	0	0	0	0
LOC105371664	0	1	0	0	1	0	0	0	0	0
LOC105372061	0	1	0	0	0	0	0	0	0	0
LOC105372146	0	0	0	0	1	0	0	0	0	0
LOC105372225	0	0	0	0	0	0	0	0	0	1
LOC105372442	0	0	0	0	0	0	0	0	0	1
LOC105372666	0	0	0	0	0	0	1	0	0	0
LOC105372832	0	0	0	0	0	0	0	0	1	0
LOC105372988	0	0	0	0	0	0	0	0	1	0
LOC105373023	0	0	0	0	0	0	1	0	0	0
LOC105373164	0	0	0	1	0	0	0	0	0	0
LOC105373387	0	0	0	0	0	1	0	0	0	0
LOC105373693	0	1	0	0	0	0	0	0	0	0
LOC105373703	0	1	0	0	0	0	0	0	0	0
LOC105373724	0	0	0	0	0	1	0	1	1	0
LOC105373971	0	1	0	0	0	1	0	0	0	0
LOC105374083	0	1	0	0	0	0	0	0	0	0
LOC105374507	0	1	0	0	0	0	0	0	0	0
LOC105374570	0	0	0	0	1	0	0	0	0	0
LOC105374780	0	0	0	0	0	0	1	1	0	0
LOC105374939	0	0	0	0	0	0	1	0	0	0
LOC105375005	0	0	0	0	0	0	1	0	0	0
LOC105375008	0	0	0	0	0	0	1	0	0	0
LOC105375010	0	0	0	0	0	0	1	0	0	0
LOC105375026	0	0	0	0	0	0	1	0	0	0
LOC105375130	1	0	0	0	0	0	0	0	0	0
LOC105375151	0	0	0	0	0	1	0	0	0	0
LOC105375168	0	0	0	0	0	0	0	0	1	0
LOC105375444	0	0	1	0	0	0	0	0	0	0
LOC105375541	0	0	0	0	0	1	0	0	0	1
LOC105375660	0	0	0	1	0	0	0	0	0	0
LOC105375776	0	0	0	0	0	1	0	0	0	0
LOC105375789	0	0	0	0	0	0	0	0	1	0
LOC105375911	0	0	0	0	1	0	0	1	0	0
LOC105375920	0	0	0	0	0	0	1	0	0	0
LOC105376397	0	0	0	0	0	0	0	1	0	0
LOC105376481	0	0	0	0	1	0	1	0	0	0
LOC105376533	0	0	1	1	0	0	1	0	0	0
LOC105376571	0	1	0	0	0	0	0	0	0	0
LOC105376613	0	1	0	0	0	0	0	0	0	0
LOC105376626	0	0	0	0	0	0	0	1	0	0
LOC105376817	0	0	0	0	0	0	0	0	0	1
LOC105376819	0	0	0	0	0	0	0	0	0	1
LOC105376823	0	0	1	0	0	0	0	0	0	0
LOC105377067	0	1	0	0	0	0	0	0	0	0
LOC105377462	1	0	0	0	0	0	1	0	0	0
LOC105377891	1	0	0	0	0	0	0	0	0	0
LOC105378018	0	0	1	0	0	0	0	0	0	0
LOC105378102	0	0	0	1	0	0	0	0	0	0
LOC105378271	0	0	0	0	1	0	0	0	0	0
LOC105378299	0	0	0	0	0	0	0	1	0	0
LOC105378327	0	0	1	1	0	0	0	1	0	0
LOC105378525	0	0	1	0	0	0	0	0	0	0
LOC105378641	0	0	0	1	0	0	0	0	0	0
LOC105378654	0	0	0	0	0	0	1	0	0	0
LOC105378925	0	0	0	0	1	0	0	0	0	0
LOC105379096	0	0	0	0	0	0	0	0	0	1
LOC105447645	0	0	0	0	0	1	0	0	1	0
LOC107983974	0	0	0	0	0	0	0	0	0	1
LOC107984019	0	0	0	0	0	0	0	0	0	1
LOC107984079	0	0	0	0	0	0	1	0	0	0
LOC107984200	0	0	0	0	0	0	0	0	1	0
LOC107984201	0	0	0	0	0	0	0	0	1	0
LOC107984307	0	0	0	1	0	0	0	0	0	0
LOC107984412	0	0	0	0	0	0	1	0	0	1
LOC107984626	0	0	0	1	0	0	0	0	0	0
LOC107984915	0	0	0	0	0	0	1	0	0	0
LOC107985224	0	0	0	0	0	1	0	0	0	0
LOC107985327	0	0	0	0	0	0	0	0	1	0
LOC107985511	0	0	0	0	0	0	0	0	0	1
LOC107985876	0	0	0	0	1	0	0	0	0	0
LOC107986018	0	0	0	0	0	1	0	0	0	0
LOC107986092	0	0	0	0	0	0	0	1	0	0
LOC107986283	0	0	0	0	0	0	0	0	1	0
LOC107986298	0	0	0	0	0	0	0	0	0	1
LOC107986524	0	0	0	0	1	0	0	0	0	0
LOC107986529	0	1	0	0	0	0	0	0	0	0
LOC107986537	0	0	0	0	0	0	1	0	0	0
LOC107986590	0	0	0	0	0	0	1	0	0	0
LOC107986608	0	0	0	0	0	0	0	0	1	0
LOC107986672	0	0	0	0	0	0	1	0	0	0
LOC107986768	0	0	1	0	0	0	0	0	0	0
LOC107987046	1	0	0	0	0	0	0	0	0	0
LOC107987053	0	0	0	0	0	0	0	1	0	0
LOC107987112	0	0	0	0	0	1	0	0	0	0
LOC107987166	0	0	0	0	1	0	0	0	0	0
LOC112267902	0	0	0	0	0	1	0	0	1	0
LOC112267968	0	0	0	0	0	1	1	0	1	0
LOC112268235	0	0	0	0	0	0	0	1	0	0
LOC124900165	0	1	0	0	0	0	0	0	0	0
LOC124900270	0	0	0	0	0	0	0	0	1	0
LOC124900545	0	1	0	0	0	0	0	0	0	0
LOC124900944	0	0	0	0	0	0	1	0	0	0
LOC124901031	0	0	0	0	0	1	0	0	0	0
LOC124901265	0	0	0	0	0	0	1	0	0	0
LOC124901281	0	0	0	0	0	0	0	0	1	0
LOC124901288	0	0	0	0	0	0	1	0	0	0
LOC124901291	0	0	0	0	0	0	1	0	0	0
LOC124901297	0	0	0	0	0	0	1	0	0	0
LOC124901298	0	0	0	0	1	0	0	0	1	0
LOC124901300	0	1	0	0	0	1	0	0	1	1
LOC124901301	1	1	0	0	0	0	1	1	1	1
LOC124901302	0	0	0	0	0	0	1	0	0	0
LOC124901361	1	0	0	0	0	0	0	1	0	0
LOC124901373	0	0	0	0	1	0	0	0	0	1
LOC124901411	0	0	0	0	0	0	0	0	1	0
LOC124901486	0	0	0	0	0	0	1	0	0	0
LOC124901606	0	0	0	0	0	0	0	0	1	0
LOC124901839	0	0	0	0	0	0	1	0	0	0
LOC124901890	0	0	0	1	0	0	0	0	0	0
LOC124902020	0	0	0	0	1	0	0	0	0	0
LOC124902138	0	0	0	0	0	1	0	0	0	0
LOC124902243	0	0	0	0	0	1	0	0	0	0
LOC124902318	1	0	0	0	0	0	0	0	0	0
LOC124902368	1	0	0	0	0	0	0	0	1	0
LOC124902427	0	0	0	0	0	0	1	0	0	0
LOC124902436	0	0	1	1	0	0	0	1	0	0
LOC124902664	0	0	0	0	0	0	0	0	0	1
LOC124902692	0	0	0	0	0	1	0	0	0	0
LOC124902693	0	0	0	0	0	1	0	0	0	0
LOC124902765	0	0	0	0	0	0	1	0	0	0
LOC124902766	0	1	0	0	0	0	0	0	0	0
LOC124902771	0	0	0	0	0	0	0	0	1	0
LOC124902786	1	0	0	0	0	0	0	0	0	0
LOC124902789	0	0	0	0	0	0	0	1	0	0
LOC124902946	1	0	0	0	0	0	0	0	0	0
LOC124903023	0	0	0	0	0	0	0	0	1	0
LOC124903162	0	0	0	0	0	1	0	0	0	0
LOC124903169	0	0	0	0	0	0	0	0	0	1
LOC124903321	0	0	0	0	0	0	1	0	0	0
LOC124903380	0	0	0	0	0	0	0	0	0	1
LOC124903678	0	0	0	0	0	0	1	0	0	0
LOC124903679	0	0	0	0	0	0	0	1	0	0
LOC124903741	0	0	0	0	1	0	1	1	0	1
LOC124904043	0	0	0	0	0	0	1	0	0	0
LOC124904307	0	0	0	0	0	1	0	0	0	0
LOC124904415	1	0	0	0	0	0	0	0	0	0
LOC124905982	0	0	0	1	0	0	0	0	0	0
LOC124906180	0	0	1	0	0	0	0	0	0	0
LOC124906269	0	1	0	0	0	0	0	0	0	0
LOC124906273	0	1	0	0	0	0	0	0	0	0
LOC124906278	0	0	0	0	0	0	1	0	0	0
LOC124909340	0	0	0	0	0	0	1	0	0	0
LOC124909478	1	0	0	0	0	0	0	0	0	0
LOC124909489	0	0	0	0	0	1	0	0	0	0
LOC124909495	0	1	0	0	0	0	0	0	0	0
LOC283299	0	0	0	1	0	0	0	0	0	0
LOC285626	0	0	0	0	1	1	0	0	0	0
LOC285819	0	0	0	0	0	0	1	0	0	0
LOC339298	0	1	0	0	0	0	0	0	0	0
LOC400499	1	1	0	0	1	0	0	0	0	1
LONRF3	0	0	0	1	0	0	0	0	0	0
LOXHD1	0	0	0	0	0	1	0	0	0	0
LPAR3	0	1	0	0	0	0	0	0	0	0
LPP	1	1	0	0	0	0	0	1	0	1
LRBA	0	0	0	0	0	0	1	0	0	1
LRP1B	0	0	0	0	0	0	1	0	0	0
LRP8	0	0	0	0	0	0	0	0	1	0
LRP8-DT	0	0	0	0	0	0	0	0	1	0
LRRC18	0	0	0	0	0	0	0	1	0	0
LRRC37A2	0	0	0	0	1	0	0	0	1	0
LRRC43	0	0	0	0	0	1	0	0	0	0
LRRC53	0	0	1	0	0	0	0	0	0	0
LRRK1	0	0	0	0	0	0	0	1	0	0
LRRK2	0	0	0	1	0	0	0	0	0	0
LSAMP	0	1	0	0	0	0	0	0	0	0
LST1	0	0	0	0	0	1	0	0	0	0
LTA	0	0	0	0	1	0	0	0	0	0
LTBP1	0	1	0	0	0	0	0	0	0	0
LTF	0	0	0	1	0	0	0	0	0	0
LUZP2	0	1	0	0	0	0	0	0	0	0
LY6G6C	0	0	0	0	0	0	1	0	1	0
LY6G6F	0	0	0	0	0	0	1	0	0	0
LY6G6F-LY6G6D	0	0	0	0	0	0	1	0	0	0
LYN	0	0	0	0	0	0	0	1	0	0
LYST	0	0	0	0	0	0	0	1	0	0
LZTFL1	0	0	0	0	0	0	0	0	1	0
MAB21L4	0	0	0	0	0	0	1	0	0	0
MACF1	0	0	0	0	1	0	0	0	0	0
MACIR	0	0	0	0	0	0	1	0	0	0
MACROD2	0	0	0	0	0	0	1	0	0	0
MAF1	1	0	0	0	0	0	0	0	0	0
MAGEA4	0	0	0	0	0	0	1	0	1	0
MAGEB16	0	0	0	1	0	0	0	0	1	0
MAGI1	0	0	0	0	0	1	0	0	0	0
MAGI2	0	0	0	0	0	0	0	0	1	0
MAGI3	0	0	0	0	0	0	1	0	1	0
MALT1	0	0	0	0	1	0	0	0	0	0
MAML1	0	0	0	0	0	1	0	0	0	0
MAML2	0	0	0	0	0	0	0	0	0	1
MAMSTR	0	0	0	0	1	0	0	0	0	0
MAN2A2	0	0	1	0	0	0	0	0	0	0
MANBA	1	0	0	0	1	0	0	0	0	0
MAP3K11	0	0	0	0	0	1	0	0	0	0
MAP3K14-AS1	1	0	0	0	0	0	0	0	0	0
MAP3K8	0	0	1	0	0	0	0	0	0	0
MAP4K2	0	0	0	0	0	0	0	0	1	0
MAP4K3-DT	0	0	0	1	0	0	0	0	0	0
MAPK1	0	0	0	0	1	0	0	0	0	0
MAPKAPK5	0	0	0	0	0	0	0	0	1	0
MAPT	0	0	0	0	0	0	0	0	1	0
MAS1L	0	0	0	0	0	0	1	0	0	0
MBOAT1	0	0	0	0	0	0	1	0	0	0
MCM3	0	0	0	0	0	0	1	0	0	0
MCTP1	0	0	0	0	0	0	0	0	0	1
MDC1	0	0	0	0	0	0	1	0	0	0
MDC1-AS1	0	0	0	0	0	0	1	0	0	0
MDFIC2	0	0	0	0	0	0	0	0	1	0
MECOM	1	0	0	0	0	0	0	0	0	0
MED1	1	0	0	0	0	0	0	0	0	0
MED24	1	0	0	0	0	0	0	0	0	0
MEF2C	0	1	0	0	0	0	0	0	0	0
MEG3	0	0	0	0	0	0	0	0	1	0
MEIS1	0	1	0	0	0	0	0	0	0	0
MERTK	0	0	0	0	1	0	0	0	1	0
METTL1	0	0	0	0	1	0	0	0	1	0
MFSD4B	0	0	0	0	0	1	0	0	0	0
MFSD4B-DT	0	0	0	0	0	1	0	0	0	0
MFSD6	0	0	0	0	0	0	0	0	0	1
MGC4859	0	0	0	0	1	0	0	0	0	0
MGMT	0	1	0	0	0	0	0	0	0	0
MIA-RAB4B	0	0	0	0	0	0	1	0	0	0
MICA	0	1	0	1	0	0	0	0	0	0
MICB	1	0	0	0	0	0	1	0	0	0
MICB-DT	0	1	0	0	0	1	1	0	0	0
MIPEP	0	1	0	0	0	0	0	0	0	0
MIR1237	0	0	0	0	0	0	0	0	1	0
MIR210HG	0	0	0	0	0	0	0	1	0	0
MIR3135B	0	1	0	0	0	0	0	0	0	0
MIR3936HG	0	0	1	1	0	0	0	0	0	0
MIR4432HG	0	0	0	0	0	0	0	0	1	0
MIR4686	0	0	0	0	0	0	0	0	1	0
MIR4761	0	0	0	0	0	0	1	0	0	0
MIR483	0	0	0	0	0	0	0	0	1	0
MIR5004	0	0	0	0	0	0	1	0	0	0
MIR6090	0	1	0	0	0	1	0	0	0	0
MIR6721	0	0	0	0	0	0	1	0	0	0
MIR6832	0	0	0	0	0	0	1	0	0	0
MIR6884	1	0	0	0	0	0	0	0	0	0
MIR6887	0	0	0	0	0	0	1	0	0	0
MIR6891	0	0	0	0	0	0	1	0	1	0
MIR7152	0	0	0	0	0	0	0	0	0	1
MISP	0	0	0	0	0	0	0	0	1	0
MLANA	0	0	0	0	1	0	0	0	0	0
MLX	0	0	0	0	0	0	0	0	0	1
MMEL1	0	1	0	0	0	0	1	0	0	1
MMP15	0	0	0	0	0	0	1	0	0	0
MOB3B	0	1	0	0	0	0	0	0	0	0
MOG	0	0	1	0	0	0	0	0	0	0
MPHOSPH6	0	1	0	0	0	0	0	0	0	0
MPHOSPH9	0	0	0	0	1	0	0	0	0	0
MPIG6B	0	0	0	0	0	0	1	0	1	0
MPND	1	0	0	0	0	0	0	0	0	0
MPPE1	0	0	1	0	0	0	0	0	0	0
MPV17L2	0	0	0	0	1	0	0	0	0	0
MRNIP	0	0	0	0	0	0	0	0	0	1
MRNIP-DT	0	0	0	0	0	0	0	0	0	1
MROH5	0	0	0	0	0	0	0	0	1	0
MROH7	0	0	0	0	0	0	0	0	1	0
MROH7-TTC4	0	0	0	0	0	0	0	0	1	0
MROH8	0	0	0	0	0	0	1	0	0	0
MRPL9	0	0	1	0	0	1	1	0	0	0
MS4A12	0	0	0	0	0	0	0	0	0	1
MS4A15	0	0	0	0	0	1	0	0	0	0
MSC-AS1	0	0	0	0	0	0	0	1	0	0
MSGN1	0	0	0	0	0	1	0	0	0	0
MSI2	0	0	0	1	0	0	0	0	0	0
MST1	0	0	1	0	0	0	0	0	0	0
MTCL1	0	0	0	0	0	1	0	0	0	0
MTF1	0	0	0	0	0	0	1	0	0	0
MTMR4	0	0	0	0	0	0	0	0	0	1
MUC13	0	0	0	1	0	0	0	0	0	1
MUC2	0	0	1	0	0	0	0	0	0	0
MUC21	0	0	0	0	0	0	1	0	0	0
MUC22	0	0	0	0	0	1	1	0	0	0
MUCL3	0	0	0	0	0	1	0	0	0	0
MXRA5	0	0	0	0	0	0	0	0	0	1
MYH15	0	1	0	0	0	1	0	0	0	0
MYH7B	0	0	0	0	0	1	1	0	0	0
MYH8	0	0	0	0	0	1	0	0	0	0
MYHAS	0	0	0	0	0	1	0	0	0	0
MYL12-AS1	0	0	0	1	0	1	0	0	0	0
MYL12B	0	0	0	1	0	1	0	0	0	0
MYNN	0	0	0	0	1	0	0	1	0	0
MYO18A	0	0	0	0	0	0	0	0	0	1
MYO1G	0	1	0	0	0	0	0	0	0	0
MYOM3	0	0	0	0	0	0	1	0	0	0
MYOSLID-AS1	0	0	1	0	0	0	0	0	0	0
MYPN	0	0	1	0	0	0	0	0	0	0
MYRF	1	0	0	0	0	0	0	0	0	0
MYT1L	0	0	0	1	0	0	0	0	0	0
NAA38	0	0	1	0	0	0	0	0	0	0
NAALADL2	0	0	0	0	0	0	1	0	0	0
NACAD	0	0	0	0	0	0	0	0	0	1
NADSYN1	0	0	0	0	0	0	0	1	0	0
NAV2	0	0	0	0	0	0	0	0	1	0
NBPF13P	0	0	0	0	0	0	0	0	1	0
NCF2	0	0	0	0	0	0	0	1	0	0
NCF4	0	0	0	0	1	0	0	0	0	0
NCOA2	0	0	0	0	0	0	0	1	0	0
NDFIP1	1	0	0	0	1	0	0	0	0	0
NDUFAF6	0	0	0	0	0	0	0	0	0	1
NDUFB6	0	0	0	0	0	1	0	0	0	0
NEK6	1	0	0	0	0	0	0	0	0	0
NEMP2	0	0	0	0	0	0	0	0	0	1
NFATC1	0	1	0	0	0	0	0	0	0	0
NFATC2	1	0	0	0	0	0	0	0	0	0
NFKBIE	0	0	0	0	0	0	1	0	0	0
NFKBIL1	0	0	0	0	0	0	1	0	0	0
NFU1	0	0	1	0	0	0	0	0	0	1
NFYA	0	0	0	0	0	1	0	0	0	0
NHLRC2	0	1	0	0	0	0	0	0	0	0
NHSL2	0	0	0	1	0	0	0	0	0	0
NIPAL2	0	0	0	1	0	0	0	0	0	0
NKAIN2	0	0	0	0	0	0	0	0	1	0
NLRP12	0	0	0	1	0	0	0	0	0	0
NLRP14	0	0	0	0	0	1	0	0	0	0
NLRP8	0	0	0	0	0	0	0	0	1	0
NOD2	1	0	0	1	0	0	0	0	0	0
NOPCHAP1	0	0	0	0	0	0	1	0	0	0
NOS1AP	0	0	0	0	0	0	0	0	0	1
NOS2	0	0	0	0	0	1	0	0	0	0
NOTCH4	1	0	0	0	0	0	0	0	0	0
NPAS3	1	0	0	0	0	0	0	0	0	0
NPNT	1	0	0	0	0	0	0	0	0	0
NPPA	0	0	0	0	0	0	0	0	0	1
NPPA-AS1	0	0	0	0	0	0	0	0	0	1
NR1D2	0	0	0	0	0	0	0	0	1	0
NR1H3	0	0	0	0	0	0	1	0	0	0
NR1H4	0	1	0	0	0	0	0	0	0	0
NRDE2	0	0	0	0	0	0	0	0	0	1
NRG1	0	0	0	0	0	0	0	0	0	1
NRROS	1	0	0	0	0	0	0	0	0	0
NRXN2	0	0	0	0	0	0	1	0	0	0
NSD1	0	0	0	0	0	0	0	0	1	0
NSF	0	0	0	0	0	0	0	0	1	0
NT5E	0	0	0	0	0	0	0	0	1	0
NTM	0	1	0	0	0	0	0	0	0	0
NUAK2	0	0	0	1	0	0	0	0	0	0
NUCB2	0	0	0	0	0	1	0	0	0	0
OARD1	0	0	0	0	0	1	0	0	0	0
OAS2	0	0	0	0	0	0	1	0	0	0
OBSL1	0	0	0	0	0	0	0	0	1	0
ODF3B	0	0	0	0	1	0	0	0	0	0
OLFML3	0	0	0	0	0	0	0	0	1	0
OPA1	0	1	0	0	0	0	0	0	0	0
OR10A6	0	0	0	0	0	0	0	0	1	0
OR12D2	0	0	0	0	0	1	0	0	0	0
OR14J1	0	0	0	0	0	0	1	0	0	0
OR1S1	0	0	0	0	0	0	0	0	0	1
OR2B11	0	0	1	1	0	0	0	0	0	0
OR2D3	0	0	0	0	0	0	0	0	0	1
OR2H2	0	0	0	0	0	1	0	0	0	0
OR2I1P	0	0	0	0	1	0	0	0	0	0
OR4A16	0	0	0	0	0	0	0	0	0	1
OR4C16	0	0	0	0	0	0	1	0	0	0
OR52B6	0	0	0	0	0	0	0	0	0	1
OR52K1	0	0	0	1	0	0	0	0	0	0
OR5AR1	0	0	0	0	1	0	0	0	0	0
OR5K4	0	0	0	0	0	1	0	0	0	0
OR5M1	0	0	0	0	0	0	1	0	0	0
OR6C74	0	0	0	0	0	1	0	0	0	0
OR6Q1	0	0	0	1	0	0	0	0	0	0
OR8G1	0	0	0	1	0	0	0	0	0	0
OR8K1	0	0	0	0	0	0	1	0	0	0
OR8S1	0	0	0	0	0	1	0	0	0	0
OR9Q1	0	0	0	1	0	0	0	0	0	0
OTOF	0	0	0	0	0	0	0	0	1	0
OTUD7A	0	1	0	0	0	0	0	0	0	0
OTULINL	1	0	0	0	0	0	0	0	0	0
OVCH2	0	0	1	1	0	0	1	0	0	0
OVOL1	0	0	0	0	0	0	0	1	0	0
PA2G4	0	0	0	0	0	1	0	0	0	0
PADI2	0	0	0	0	0	0	1	0	0	0
PADI4	0	0	0	0	0	0	1	0	0	0
PALLD	0	0	1	0	0	0	0	0	0	0
PAPOLG	0	0	0	0	0	0	1	0	0	0
PARD3B	0	0	0	0	0	1	0	0	0	0
PARP10	0	0	0	0	1	0	0	0	0	0
PAX8	0	0	0	0	0	0	0	0	0	1
PBX2	0	0	0	0	0	0	1	0	0	0
PCAT29	0	0	0	0	0	0	1	0	0	0
PCDH11X	0	0	0	0	0	1	0	0	0	0
PCED1B	0	1	0	0	0	0	0	0	0	0
PDCD5	0	0	0	0	0	0	0	1	0	0
PDE10A	0	0	0	1	0	0	0	0	0	0
PDE4B	0	1	0	0	0	0	0	0	0	0
PDE4D	1	0	0	0	0	0	0	0	0	0
PDE5A	0	0	0	0	0	0	0	0	1	0
PDE9A	0	0	1	0	0	0	0	0	0	0
PDIA6	0	0	0	0	0	0	0	0	1	0
PDZD2	0	0	0	0	0	0	0	0	0	1
PELP1	0	0	0	0	0	1	0	0	0	0
PEX14	1	0	0	0	0	0	0	0	0	0
PGAP3	1	0	0	0	0	0	0	0	0	0
PGAP6	0	0	0	0	0	0	0	0	1	0
PGM1	0	0	0	1	0	0	0	0	1	0
PGPEP1L	0	0	0	0	0	0	1	0	0	0
PGS1	0	0	0	0	0	0	0	1	0	0
PHF1	0	0	0	0	0	0	1	0	0	0
PHF19	0	0	0	0	0	0	1	0	0	0
PHF24	0	0	0	0	0	0	1	0	0	0
PHF5A	1	0	0	0	0	0	0	0	0	0
PHLDB1	0	0	0	0	0	0	1	0	0	0
PHRF1	0	0	0	0	0	0	0	1	0	0
PHTF1	0	0	0	0	0	0	1	0	1	0
PIGC	0	0	0	0	0	1	0	0	0	0
PINCR	0	0	0	0	0	1	0	0	0	0
PINK1	0	0	0	0	0	0	1	0	0	0
PINK1-AS	0	0	0	0	0	0	1	0	0	0
PIP4K2B	0	0	1	0	0	0	0	0	0	0
PIP5K1B	0	1	0	0	0	0	0	0	0	0
PIR	0	0	0	0	0	0	0	0	1	0
PIR-FIGF	0	0	0	0	0	0	0	0	1	0
PITPNA	0	1	0	0	0	0	0	0	0	0
PITPNM2	1	0	0	0	0	0	0	0	0	0
PITX1-AS1	0	0	1	0	0	0	0	0	0	0
PKD1L2	0	0	1	1	0	0	0	0	0	0
PKN3	1	0	0	0	0	0	0	0	0	0
PLA2G2C	0	0	0	0	0	0	0	0	0	1
PLA2G2D	0	0	0	0	0	0	1	0	0	0
PLCL1	1	0	0	0	0	0	0	1	0	0
PLCL2	1	0	0	0	1	1	1	0	0	0
PLD2	0	0	0	0	0	0	0	1	0	0
PLEKHG4B	0	0	0	0	0	1	0	0	0	0
PLEKHH1	0	0	0	0	0	0	0	0	0	1
PLGRKT	0	0	0	0	0	0	0	0	0	1
PLXNA4	0	1	0	0	0	0	0	0	0	0
PLXNB2	0	0	0	0	0	0	0	0	0	1
PLXNC1	1	0	0	0	0	0	0	0	0	0
PNLIPRP2	0	0	0	0	0	1	0	0	0	0
POLI	1	0	0	0	0	0	0	0	0	0
POLR1C	0	1	0	0	0	0	1	0	0	0
POPDC3	0	0	0	0	1	0	0	0	0	0
PPIG	0	0	1	1	0	0	0	0	0	0
PPP1R14C	0	1	0	0	0	0	0	0	0	0
PPP1R7	0	1	0	0	0	1	0	0	0	0
PPP4R3A	0	0	0	1	0	0	0	0	0	0
PRAMEF20	0	0	1	0	0	0	0	0	0	0
PRDM11	1	0	0	0	0	0	0	0	0	0
PRH1	0	0	1	0	0	0	0	0	1	0
PRH1-PRR4	0	0	1	0	0	0	0	0	1	0
PRH1-TAS2R14	0	0	1	0	0	0	0	0	0	0
PRKCB	0	0	0	0	0	0	0	1	0	0
PRKCE	0	0	0	0	0	0	0	0	1	0
PRKCH	1	0	0	0	0	0	1	0	0	0
PRKCQ	1	0	0	0	0	0	1	0	1	1
PRKCQ-AS1	1	0	0	0	0	0	0	0	0	0
PRKD2	0	0	0	0	0	0	0	0	1	0
PRKG1	0	0	0	0	0	0	0	1	0	0
PRND	0	0	0	1	0	0	0	0	0	0
PRPS2	0	0	0	0	0	0	0	1	0	0
PRR15L	0	0	0	0	0	0	0	0	1	0
PRR5	0	0	0	0	0	1	0	0	0	0
PRR5L	1	0	0	0	0	0	0	0	0	0
PRRC2A	0	0	0	0	0	1	1	0	1	0
PRTN3	0	0	0	1	0	0	0	0	0	0
PRXL2B	0	0	0	0	0	0	1	0	0	0
PSD3	0	0	0	0	0	0	1	0	0	0
PSD4	0	0	0	0	0	0	0	0	0	1
PSORS1C1	0	0	0	0	0	0	0	0	0	1
PSORS1C3	0	0	0	0	0	0	0	0	1	0
PTCHD3	0	0	0	1	0	0	0	0	0	0
PTPN11	0	0	0	0	0	0	0	0	1	0
PTPN2	0	1	0	0	0	1	1	0	1	0
PTPN22	0	0	0	0	0	0	1	1	1	1
PTPRC	1	0	0	0	0	0	0	1	0	0
PTPRD	0	0	0	1	0	0	0	0	0	1
PTPRK	1	1	0	0	0	0	0	0	0	0
PTPRT	0	0	0	0	0	0	1	0	0	0
PUS10	0	1	1	1	0	0	0	0	0	0
PVR	0	0	0	0	1	0	0	0	0	0
PVT1	0	0	0	0	1	0	1	0	0	0
PXK	0	0	0	0	0	0	0	1	0	0
PXT1	0	0	0	0	0	0	1	0	0	0
PYHIN1	0	1	0	0	0	0	0	0	0	0
RAB4B	0	0	0	0	0	0	1	0	0	0
RAB4B-EGLN2	0	0	0	0	0	0	1	0	0	0
RABEP1	0	0	0	0	0	0	1	0	0	0
RABL6	0	0	0	0	0	1	0	0	0	0
RAC2	0	0	0	0	0	0	0	0	1	0
RAD50	1	0	0	0	0	0	0	0	0	0
RAD51B	1	0	0	0	0	0	1	1	0	1
RAF1	1	0	0	0	0	0	0	0	0	0
RAG1	0	0	0	0	1	0	0	0	0	0
RANBP2	0	0	0	1	0	0	0	0	0	0
RAPGEF6	1	0	0	0	0	0	0	0	0	0
RARB	0	1	0	0	0	0	0	0	0	0
RARS1	0	0	1	0	0	0	0	0	0	0
RASA3	0	0	0	1	0	0	0	0	0	0
RASA3-IT1	0	0	0	1	0	0	0	0	0	0
RASGEF1A	1	0	0	0	0	0	0	0	0	0
RASGEF1C	0	0	0	1	0	0	0	0	0	0
RASGRP1	0	0	0	0	0	0	1	1	1	1
RASGRP3	0	0	0	0	0	0	0	1	0	0
RASL12	0	0	1	0	0	0	0	0	0	0
RASSF3	0	0	0	0	0	0	1	0	0	0
RAVER1	0	0	0	0	1	0	0	0	0	0
RBFOX1	0	1	0	0	0	0	0	0	0	0
RBM17	0	0	0	0	0	0	0	0	1	0
RBPJ	0	0	0	0	0	0	1	0	0	0
RCAN1	0	0	0	0	0	0	1	0	0	0
RCOR1	1	0	0	0	0	0	0	0	0	0
REL	0	0	0	0	0	0	1	0	0	0
REL-DT	0	0	0	0	0	1	0	0	0	0
RERE	1	0	0	0	0	0	0	0	0	1
RGL1	0	1	0	0	0	0	0	0	0	0
RGMA	0	0	0	1	0	0	0	0	0	0
RGS14	0	0	0	0	1	0	0	0	0	0
RHBG	0	0	0	0	0	0	0	0	0	1
RHPN2	0	0	0	0	0	0	0	0	1	0
RIBC2	0	0	0	0	0	0	0	0	0	1
RIF1	0	0	0	0	0	0	0	0	1	0
RIN2	0	0	0	0	0	0	0	0	0	1
RIN3	1	0	0	0	0	0	0	0	0	0
RINL	0	0	0	0	0	0	0	0	0	1
RIPOR2	0	0	1	0	0	0	0	0	0	0
RMDN1	0	0	0	0	0	1	0	0	0	0
RMI2	0	0	0	0	0	1	0	0	0	0
RNASEL	0	0	1	0	0	0	0	0	0	0
RNASET2	0	0	0	0	0	0	1	0	0	1
RNF165	0	1	0	0	0	0	0	0	0	0
RNF186	0	0	1	0	0	0	0	0	0	0
RNF213	0	0	0	0	1	0	0	0	0	0
RNLS	0	0	0	0	0	0	0	0	1	0
RORA	1	0	0	0	0	0	0	0	0	0
RORC	1	0	0	0	0	0	0	0	0	0
RP1L1	0	0	0	0	0	0	1	0	0	0
RPEL1	0	0	0	0	0	0	0	1	0	0
RPH3A	0	0	0	0	0	0	0	0	1	0
RPL10A	0	0	0	0	0	0	1	0	0	0
RPP14	0	0	0	0	0	0	1	0	0	0
RPS26	0	0	0	0	0	0	0	0	1	0
RPS6KA4	0	0	0	0	0	0	0	0	1	0
RPS6KB1	0	0	0	0	1	0	0	0	0	0
RPS6KC1	0	0	0	0	0	0	0	0	1	0
RPUSD4	0	0	0	0	0	0	0	0	0	1
RREB1	0	0	0	0	1	0	0	0	0	0
RSBN1	0	0	0	0	0	0	1	0	1	0
RTEL1	1	0	0	0	0	0	0	0	0	0
RTEL1-TNFRSF6B	1	0	0	0	0	0	0	0	0	0
RTF1	1	0	0	0	0	0	0	0	0	0
RTKN2	0	0	0	0	0	0	1	0	0	0
RUNX3	1	0	0	0	0	1	0	0	0	0
RUNX3-AS1	1	0	0	0	0	1	0	0	0	0
RYR2	0	1	0	0	0	0	0	0	0	0
RYR3	0	0	0	0	0	0	0	0	1	0
SAE1	0	0	0	0	1	0	0	0	0	0
SAMD3	0	0	0	0	0	1	0	0	0	0
SART1	0	0	0	0	0	1	0	0	0	0
SASH1	0	1	0	0	0	0	0	0	0	0
SBK1	0	0	0	0	0	1	0	0	0	0
SBNO2	1	0	0	0	0	0	0	0	0	0
SCAF8	1	0	0	0	0	0	0	0	0	0
SCAMP5	0	0	0	0	0	0	0	1	0	0
SCARNA5	0	0	0	1	0	0	0	0	0	0
SCD5	0	0	0	0	0	1	0	0	0	0
SCIN	0	0	1	0	0	0	0	0	0	0
SDCCAG8	0	0	0	0	0	1	0	0	0	1
SECISBP2L	0	0	0	0	0	0	0	0	0	1
SEL1L3	0	0	0	1	0	0	0	0	0	0
SENP7	1	0	0	0	0	0	0	0	0	0
SEPTIN8	1	0	0	0	0	0	0	0	0	0
SERPINA10	0	0	0	0	0	0	1	0	0	0
SERPINA5	0	0	0	1	0	0	0	0	0	0
SERPINA7	0	0	1	0	0	0	0	0	0	0
SERPINB7	1	0	0	0	0	0	0	0	0	0
SERPINF2	0	0	0	0	0	0	1	0	0	0
SESN1	1	0	0	0	0	0	0	0	0	0
SETBP1	0	1	0	0	0	0	0	0	0	0
SEZ6L	0	0	1	0	0	0	0	0	0	1
SGF29	0	0	1	0	0	0	0	0	1	0
SGIP1	0	0	0	0	0	0	1	0	0	0
SGSH	0	0	0	0	0	1	0	0	0	0
SGSM1	0	0	0	1	0	0	1	0	0	0
SGSM2	0	0	0	0	0	0	1	0	0	0
SH2B1	0	0	1	0	0	0	0	0	0	0
SH2B3	0	1	0	0	0	1	1	0	1	1
SH2D7	0	0	0	0	0	0	1	0	0	0
SH3BGRL2	0	0	0	0	0	0	0	0	1	0
SHARPIN	1	0	0	0	0	0	0	0	0	0
SHB	0	0	0	0	0	0	1	0	0	0
SHISA2	0	0	0	1	0	0	0	0	0	0
SIGLEC1	0	0	1	0	0	0	0	0	0	0
SIGLEC5	0	0	0	0	0	0	0	1	0	0
SIGLEC6	0	0	0	0	0	0	1	1	0	0
SIK2	1	0	0	0	0	0	0	0	0	0
SIM2	0	0	0	0	0	0	1	0	0	0
SIRPB1	0	1	0	0	0	0	0	0	0	0
SIRPG	0	0	0	0	0	0	1	0	1	0
SIRPG-AS1	0	0	0	0	0	0	1	0	1	0
SIX5	0	0	0	0	0	0	1	0	0	0
SKAP2	0	0	0	0	0	0	0	0	1	0
SKIV2L	0	0	0	0	0	0	0	0	1	1
SLC12A8	0	1	0	0	0	0	1	0	0	0
SLC13A2	0	0	0	0	0	1	0	0	0	0
SLC15A2	0	0	0	0	1	0	0	0	0	0
SLC15A4	0	0	0	0	0	0	0	1	0	0
SLC17A1	0	0	0	0	0	0	1	1	0	0
SLC17A3	0	0	0	0	0	0	0	0	1	0
SLC17A4	0	0	0	0	0	0	0	1	0	0
SLC22A24	0	0	1	0	0	0	0	0	0	0
SLC22A25	0	0	0	1	1	0	1	0	0	0
SLC22A4	0	0	1	1	0	0	0	0	0	0
SLC22A8	0	0	0	0	0	0	0	0	1	0
SLC24A2	0	1	0	0	0	0	0	0	0	0
SLC24A3	0	0	0	0	0	0	1	0	0	0
SLC25A32	0	0	0	1	0	0	0	0	0	0
SLC26A1	0	0	0	0	0	0	1	0	0	0
SLC29A1	0	1	0	0	0	0	0	0	0	0
SLC29A3	0	0	0	0	0	1	0	0	0	0
SLC30A7	0	0	0	0	1	0	0	0	0	0
SLC34A1	1	0	0	0	0	0	0	0	0	0
SLC44A3	0	0	0	0	0	1	0	0	0	0
SLC44A4	0	0	0	0	0	0	0	1	0	0
SLC5A10	0	0	0	1	0	0	0	0	0	0
SLC9A4	0	1	0	0	0	0	0	0	0	0
SLC9A9	0	1	0	0	0	0	0	0	0	0
SMAD3	1	0	0	0	0	0	0	0	0	0
SMAD4	1	0	0	0	0	0	0	0	0	0
SMAD7	1	0	0	0	0	0	0	0	0	0
SMIM27	0	0	0	0	0	1	0	0	0	0
SMLR1	0	0	0	0	0	0	0	0	0	1
SMOX	0	0	0	1	0	0	0	0	0	0
SNF8	0	0	1	0	0	1	0	0	0	0
SNHG32	0	1	0	0	0	0	0	0	1	0
SNORD162	0	1	0	0	0	0	0	0	0	0
SNORD48	0	1	0	0	0	0	0	0	0	0
SNTG2	0	0	0	0	0	0	0	0	1	0
SOCS1	0	0	0	0	0	0	0	0	1	0
SOCS3	1	0	0	0	0	0	0	0	0	0
SORBS2	0	0	1	0	1	0	0	0	0	0
SORCS2	0	1	0	1	0	0	0	0	0	0
SOX6	0	1	0	0	0	0	0	0	0	0
SP140	0	0	0	0	1	1	0	0	0	0
SPACA3	0	1	0	0	0	0	0	0	0	0
SPATA2	0	0	0	0	0	1	0	0	0	0
SPATA32	1	0	0	0	0	0	0	0	0	0
SPATA48	0	0	0	1	0	0	0	0	0	0
SPATA7	0	0	0	0	1	0	0	0	0	0
SPDEF	0	0	0	0	0	0	1	0	0	0
SPECC1L	0	0	1	0	0	0	0	0	1	0
SPECC1L-ADORA2A	0	0	1	0	0	0	0	0	1	0
SPEM2	1	0	0	0	0	0	0	0	0	0
SPPL3	1	0	0	0	0	0	0	0	0	0
SPRED2	0	0	0	0	0	0	1	1	0	1
SPRR3	0	0	0	0	0	1	0	0	0	0
SPRYD3	0	0	0	0	0	0	0	0	1	0
SPTB	0	1	0	0	0	0	0	0	0	0
SRCAP	0	0	0	0	0	0	0	0	1	0
SRGAP2	1	0	0	0	0	0	0	0	0	0
SRP14-DT	0	0	0	1	0	0	0	0	0	0
SSBP4	0	0	0	0	0	0	0	1	0	0
SSH2	0	0	1	0	0	0	0	0	0	0
SSPOP	0	0	0	0	1	0	1	0	0	0
ST8SIA1	0	0	0	1	0	0	0	0	0	0
ST8SIA3	0	0	0	0	0	1	0	0	0	0
STAG1	0	0	0	0	0	0	1	0	0	0
STAP2	0	0	0	0	0	1	0	0	0	0
STAT2	0	0	0	0	0	1	0	0	0	0
STAT3	0	0	0	0	1	1	0	0	0	0
STAT4	0	1	0	0	0	0	1	1	1	0
STAT4-AS1	0	0	0	0	0	0	1	0	0	0
STAT6	1	0	0	0	0	0	0	0	0	0
STIM1	0	0	0	0	0	0	0	1	0	0
STK19	0	0	0	0	0	0	0	0	1	0
STN1	0	0	0	0	0	0	0	1	0	0
STPG2	0	0	0	0	0	0	1	0	0	0
STX18-AS1	0	1	0	0	0	0	0	0	0	0
STX1B	0	0	0	0	0	1	0	0	0	0
STXBP4	0	0	0	0	0	1	0	0	0	0
SUMF1	0	0	0	0	0	0	1	0	0	0
SUMO4	0	0	1	0	0	0	0	0	0	1
SUOX	1	0	0	0	0	0	1	0	0	0
SUSD5	0	0	0	1	0	0	0	0	0	0
SWAP70	0	0	0	0	0	0	1	0	0	0
SYCE2	0	0	0	1	0	0	0	0	0	0
SYK	0	0	0	0	1	0	0	0	0	0
SYNE1	0	0	0	0	1	0	0	0	0	0
SYNE2	0	0	0	0	0	0	1	0	0	0
SYNGAP1	0	0	0	0	0	0	1	0	0	0
SYNGAP1-AS1	0	0	0	0	0	0	1	0	0	0
SYNGR1	0	0	1	0	0	0	1	1	0	0
SYNJ2	0	0	0	0	0	0	0	0	0	1
SYT16	0	1	0	0	0	0	0	0	0	0
SYT6	0	0	0	0	0	0	0	0	1	0
SYT9	0	0	0	1	0	0	0	0	0	0
TAB2	0	0	1	0	0	0	0	0	0	1
TAF3	0	1	0	0	0	0	0	0	0	0
TAFA3	0	1	0	0	0	0	0	0	0	0
TAGAP	0	1	0	0	1	0	1	0	1	0
TAGAP-AS1	0	1	0	0	1	0	1	0	1	0
TANK-AS1	0	0	0	0	0	0	0	0	0	1
TAP2	0	0	1	0	0	1	1	0	1	1
TAPBPL	0	0	0	1	0	0	0	0	0	0
TARS3	0	0	0	0	0	0	0	0	0	1
TAS2R46	0	0	1	0	0	0	0	0	0	0
TAS2R9	0	0	0	0	0	0	1	0	0	0
TBC1D16	0	0	0	0	0	0	1	0	0	0
TBC1D9B	0	0	0	1	0	0	0	0	0	0
TBCD	0	0	0	0	0	0	1	0	0	0
TBL1XR1	1	0	0	0	0	0	0	0	0	0
TBX21	1	0	0	0	0	0	0	0	0	0
TCF19	0	0	0	0	0	0	1	0	0	0
TCF3	0	0	0	0	0	0	0	0	1	0
TCF7	0	0	0	0	1	0	0	0	0	0
TCF7L2	0	0	0	0	0	0	0	0	1	0
TDRD6	0	0	0	0	0	1	0	0	0	0
TDRKH	0	0	1	0	0	0	0	0	0	0
TEAD2	0	0	0	0	0	0	0	1	0	0
TENM3	0	1	0	0	0	0	0	0	0	0
TERT	0	0	0	0	0	0	0	1	0	0
TESPA1	1	0	0	0	0	0	0	0	0	0
TET3	0	0	0	0	0	0	0	1	0	0
TEX13A	0	0	1	0	0	0	0	0	0	0
TEX14	0	0	1	0	0	0	0	0	0	0
TFEB	0	0	0	0	0	1	0	0	0	0
TG	0	0	1	0	0	0	0	0	0	0
TGIF2LX	0	0	0	0	1	0	0	0	0	0
TGM3	0	0	0	1	0	0	0	0	0	0
TH	0	0	0	0	0	0	0	0	1	0
TH2LCRR	1	0	0	0	0	0	0	0	0	0
THRB	0	0	0	0	0	0	0	0	1	0
THSD7A	0	0	0	0	0	1	0	0	0	0
TICAM1	0	0	0	0	0	0	0	0	0	1
TIFAB	0	0	0	0	0	0	1	0	0	1
TIMMDC1	0	0	0	0	1	0	0	1	0	0
TLL2	0	0	0	0	0	0	0	0	0	1
TLR1	1	0	0	0	0	0	0	0	0	0
TLR3	0	0	1	0	0	0	0	0	0	0
TM7SF2	0	0	0	0	0	0	0	0	0	1
TM7SF3	0	1	0	0	0	0	0	0	0	0
TMC4	0	0	0	0	0	0	1	0	0	0
TMCO4	0	0	1	1	0	0	0	0	0	0
TMEM239	0	0	0	0	0	0	0	0	1	0
TMEM35A	0	0	0	1	0	0	0	0	0	0
TMEM39A	0	0	0	0	0	0	0	1	0	0
TMEM51	0	1	0	0	0	0	0	0	0	0
TNFAIP3	0	0	0	0	0	1	0	1	0	0
TNFAIP8	1	0	0	0	0	0	0	0	0	0
TNFRSF11A	1	0	0	0	0	0	0	0	0	0
TNFRSF1A	0	0	0	0	1	0	0	0	0	0
TNFRSF8	1	0	0	0	0	0	0	0	0	0
TNFSF14	0	0	0	0	1	0	0	0	0	0
TNFSF15	0	0	1	0	0	0	0	0	0	0
TNFSF4	1	0	0	0	0	0	1	1	0	0
TNIP1	0	0	0	0	0	1	0	1	0	0
TNKS	0	0	0	0	1	0	0	0	0	0
TNN	0	0	0	1	0	0	0	0	0	0
TNNI3K	0	0	1	0	0	1	0	0	0	0
TNP2	0	0	1	0	0	0	0	0	0	0
TNPO3	0	0	0	0	0	0	1	1	0	0
TNS1	0	0	0	0	0	0	0	0	0	1
TNXB	0	0	0	0	0	0	1	1	1	0
TOX	0	0	1	0	0	0	0	0	0	0
TOX2	0	0	0	1	0	0	0	0	0	0
TP53INP1	0	0	0	0	0	0	0	0	0	1
TP63	0	0	0	0	0	1	0	0	0	0
TPCN2	0	0	0	1	0	0	0	1	0	0
TPI1P2	0	0	0	0	0	0	1	0	0	0
TPSD1	0	0	0	1	0	0	0	0	0	0
TPT1	0	0	0	0	0	0	0	0	0	1
TPT1-AS1	0	0	0	0	0	0	0	0	0	1
TRAF1	1	0	0	0	0	0	1	0	0	0
TRAF3IP2	0	0	0	0	0	1	0	0	0	0
TRAF3IP2-AS1	0	0	0	0	0	1	0	0	0	0
TRAFD1	0	0	0	0	0	0	0	0	1	0
TRAP1	1	0	0	0	0	0	0	0	0	0
TRAPPC11	0	0	0	0	0	0	0	1	0	0
TRIM22	0	0	0	0	0	0	1	0	0	0
TRIM26	0	0	0	0	0	0	1	0	0	0
TRIM31	0	0	0	0	0	0	1	0	0	0
TRIM31-AS1	0	0	0	0	0	0	1	0	0	0
TRIM40	0	0	0	0	0	0	1	0	0	0
TRIM65	0	0	0	0	0	1	0	0	0	0
TRIM9	0	0	0	1	0	0	0	0	0	0
TRPS1	0	0	0	0	0	0	0	0	0	1
TRPV3	0	0	0	1	0	0	0	0	0	0
TSBP1	0	1	0	0	1	0	1	0	0	1
TSBP1-AS1	0	1	1	0	1	0	1	0	1	1
TSGA10IP	0	0	0	0	0	1	0	0	0	0
TSHR	0	0	0	0	0	0	0	0	0	1
TSLP	1	0	0	0	0	0	0	0	0	0
TSPAN10	0	0	0	0	0	0	0	0	1	0
TSPAN18	0	0	0	0	0	0	0	0	0	1
TSPAN8	1	0	0	0	0	0	0	0	0	0
TSPEAR	0	0	0	0	0	0	1	0	0	0
TSPO	0	0	1	0	0	0	0	0	0	0
TTC34	0	0	0	0	1	0	0	0	0	0
TTLL1	0	0	0	0	0	1	0	0	0	0
TUBD1	0	0	0	0	1	0	0	0	0	0
TXNDC11	0	0	0	0	0	0	1	0	0	0
TYK2	0	0	0	0	0	1	1	1	1	0
UBAC2	1	0	0	0	0	1	0	0	0	0
UBASH3A	1	1	0	0	0	0	1	0	1	0
UBD	0	0	0	0	1	0	0	0	0	0
UBE2E2	1	0	0	0	0	0	0	0	0	0
UBE2L3	0	0	0	0	0	1	0	1	0	0
UBE2NL	0	0	1	0	0	0	1	0	0	0
UGT2B15	0	0	0	0	0	0	0	0	0	1
UHRF1BP1	0	0	0	0	0	0	0	1	0	0
ULK3	0	0	1	0	0	0	0	0	0	0
UNC13D	1	0	0	0	0	0	0	0	0	0
UPF3A	0	0	0	0	0	0	0	0	1	0
UPP1	0	0	0	1	0	0	0	0	0	0
USH2A	0	1	0	0	0	0	0	0	0	0
USP18	0	0	0	0	0	0	0	1	0	0
USP50	0	0	0	0	0	1	0	0	0	0
USP8	0	0	0	0	0	1	0	0	0	0
UTRN	0	0	0	0	0	0	0	0	0	1
VAT1	0	0	0	0	0	1	0	0	0	0
VAV2	0	0	0	0	1	0	0	0	0	0
VDAC1	1	0	0	0	1	0	1	1	0	0
VKORC1	0	0	0	0	0	1	0	0	0	0
VNN3P	0	0	0	0	0	0	0	0	0	1
VPS11	0	0	0	1	0	0	0	0	0	0
VPS37C	0	0	0	0	0	0	1	0	0	0
VWA3B	0	0	0	0	0	0	0	0	0	1
VWA7	0	0	0	0	0	0	0	0	1	0
WBP1L	1	0	0	0	0	0	0	0	0	0
WDFY4	0	0	0	0	0	0	1	1	0	0
WDR36	0	0	0	0	1	0	0	0	0	0
WDR44	0	0	1	0	0	0	0	0	0	0
WFS1	0	0	0	0	0	0	0	0	1	0
WNK1	0	0	0	0	0	1	0	0	0	0
WNT5B	0	1	0	0	0	0	0	0	0	0
WNT9B	0	0	0	0	1	0	0	0	0	0
WWC1	0	1	0	0	0	0	0	0	0	0
WWOX	0	0	0	0	0	0	0	0	0	1
XIAP	0	0	0	0	0	0	1	0	0	0
XKRX	0	0	0	1	0	1	0	0	0	0
YDJC	0	0	0	0	0	0	1	0	0	0
YY1AP1	0	0	0	0	0	0	0	0	1	0
ZAN	0	0	1	1	0	1	0	0	0	0
ZBBX	0	0	0	1	0	0	0	0	0	1
ZBED3-AS1	0	0	0	1	0	0	0	0	0	0
ZBTB20	0	0	0	0	0	0	0	0	0	1
ZBTB25	0	0	0	0	0	0	0	0	0	1
ZBTB38	1	0	0	0	0	0	0	0	0	0
ZBTB46	0	0	0	0	1	0	1	0	0	0
ZC3H12C	0	0	0	0	0	1	0	0	0	0
ZC3H12D	1	0	0	0	0	0	0	0	0	0
ZC3HAV1	0	0	0	0	1	0	0	0	0	0
ZDHHC12	1	0	0	0	0	0	0	0	0	0
ZDHHC21	0	0	0	0	0	0	0	0	1	0
ZFP36L1	0	1	0	0	1	0	1	0	1	1
ZFP57	0	0	0	0	0	0	1	0	0	0
ZFP90	0	0	0	0	0	0	0	1	0	0
ZKSCAN3	0	0	0	0	0	0	1	0	0	0
ZMIZ1	0	1	0	0	1	1	0	0	0	0
ZNF169	0	0	1	0	0	0	0	0	0	0
ZNF180	0	0	0	0	0	1	0	0	0	0
ZNF185	0	0	0	1	0	0	0	0	0	0
ZNF223	0	0	0	1	0	0	0	0	0	0
ZNF274	0	0	1	0	0	0	0	0	0	0
ZNF295-AS1	0	0	0	0	1	0	0	0	0	1
ZNF3	0	0	1	0	0	0	0	0	0	0
ZNF30	0	0	0	0	0	0	0	0	0	1
ZNF320	0	0	1	0	0	1	0	0	0	0
ZNF365	0	0	0	0	0	0	0	0	0	1
ZNF423	0	0	0	0	0	0	0	0	1	0
ZNF480	0	0	0	0	1	0	0	0	0	0
ZNF577	1	0	0	0	0	0	0	0	0	0
ZNF578	0	0	0	0	0	0	0	0	0	1
ZNF598	0	0	0	0	0	0	0	0	0	1
ZNF615	0	0	0	0	0	0	0	0	0	1
ZNF641	0	0	0	0	0	0	1	0	0	0
ZNF664-RFLNA	0	0	0	0	0	1	0	0	0	0
ZNF7	0	0	0	0	0	1	0	0	0	0
ZNF740	0	0	0	0	0	0	0	0	1	0
ZNF767P	0	0	0	0	1	0	0	0	0	0
ZNF774	0	0	0	0	0	0	1	0	0	0
ZNRD1ASP	0	0	0	0	0	0	1	0	0	0
ZP2	0	0	0	1	0	0	0	0	0	0
ZPBP2	1	0	0	0	0	0	0	0	0	0
ZSCAN21	0	0	1	0	0	0	0	0	0	0
ZSCAN23	0	0	0	0	1	0	0	0	0	0
ZSCAN5B	0	0	0	0	0	1	0	0	0	0
