# Supplementary material for: Identifying a Common Autoimmune Gene Core as a Tool for Verifying Biological Significance and Applicability of Polygenic Risk Scores
Source: Int J Mol Sci. 2026 Jan 5;27(1):543. doi: 10.3390/ijms27010543 (PMC12786532; doi:10.3390/ijms27010543)
Supplement: Supplementary file 1 [file ijms-27-00543-s001.zip › S5 binary_matrix_rocauc (1).xlsx]

## Sheet: binary_matrix_rocauc
	Astma	Celiac_disease	Colitis	Crohn_disease	Multiple_sclerosis	Psoriasis	Reumatoid_arthritis	SLE	T1DM	Thyreoid_disease
AAGAB	1	0	0	0	0	0	0	0	0	0
AAK1	0	0	0	0	0	0	0	0	0	1
AARS2	0	1	0	0	0	0	0	0	0	0
ABCA12	0	0	0	0	0	0	0	0	1	0
ABCA4	0	1	0	0	0	0	0	0	0	0
ABCA7	0	0	0	1	0	0	0	0	0	0
ABCB5	0	0	1	0	0	0	0	0	0	0
ABCF1	0	0	0	0	0	0	0	0	0	1
ABCG8	0	1	0	0	0	0	0	0	0	0
ABHD4	0	1	0	0	0	0	0	0	0	0
ABR	0	0	0	0	0	1	0	0	0	0
ABTB2	0	0	1	0	0	0	0	0	0	0
ACACB	0	0	0	0	0	1	0	0	0	0
ACADS	0	0	0	0	0	0	0	0	1	0
ACAN	0	0	0	0	0	1	0	0	0	0
ACAT2	0	0	0	0	0	1	0	0	0	0
ACCS	0	0	0	1	0	0	0	0	0	0
ACE	0	0	0	0	0	1	0	0	1	0
ACHE	0	0	1	0	0	0	0	0	0	0
ACOT1	0	0	1	0	0	0	0	0	0	0
ACOXL	0	0	0	0	0	1	1	0	0	0
ACP2	0	0	0	0	0	0	1	0	0	0
ACSBG2	0	0	1	0	0	0	0	0	0	0
ACSF3	0	1	0	0	0	0	0	0	0	0
ACSL1	0	0	1	0	0	0	0	0	0	0
ACSL6	0	0	0	1	0	0	0	0	0	0
ACTL8	0	1	0	0	0	0	0	0	0	0
ACTL9	0	0	0	0	1	0	0	0	0	0
ACTN3	1	0	0	0	0	0	0	0	0	0
ADAD1	0	0	0	0	0	0	0	0	1	0
ADAMTS1	0	1	0	0	0	0	0	0	0	0
ADAMTS4	1	0	0	0	0	0	0	0	0	0
ADAMTS6	1	0	0	0	0	0	0	0	0	0
ADAMTSL1	1	0	0	0	0	1	0	0	0	0
ADAMTSL3	1	0	0	0	0	0	0	0	0	0
ADAP1	1	0	0	0	0	0	0	0	0	0
ADARB2	0	1	0	0	0	0	0	0	1	0
ADD3	0	0	0	0	0	0	0	0	1	0
ADGB	0	0	1	0	0	0	0	0	0	0
ADGRE2	1	0	0	0	0	0	0	0	0	0
ADGRE3	0	0	0	0	0	1	0	0	0	0
ADGRF2	0	0	0	0	0	1	0	0	0	0
ADGRG1	0	0	0	0	0	1	0	0	0	0
ADGRG4	0	0	0	1	0	0	0	0	0	0
ADGRL2	0	0	0	0	0	0	0	0	1	0
ADGRL3	0	1	1	0	0	0	0	0	0	0
ADGRV1	0	0	0	1	0	0	1	0	0	0
ADORA1	1	0	0	0	0	0	0	0	0	0
ADRA1A	0	1	0	0	0	0	0	0	0	0
ADTRP	0	0	1	0	0	0	0	0	0	0
AFAP1	0	1	0	0	0	0	0	0	0	0
AFF2	0	1	0	0	0	0	0	0	0	0
AFF3	0	0	1	0	0	0	1	0	0	0
AGAP1	0	1	1	0	0	0	0	0	0	0
AGBL2	0	0	0	1	0	0	0	0	0	0
AGL	0	0	0	0	1	1	0	0	0	0
AGMAT	0	0	1	0	0	0	0	0	0	0
AGMO	0	0	0	0	0	1	0	0	0	0
AHI1	0	0	0	0	1	0	0	0	0	0
AHI1-DT	1	0	0	0	0	0	0	0	0	0
AK1	1	0	0	0	0	0	0	0	0	0
AK5	0	0	0	0	0	0	0	0	1	0
AKAP12	0	1	1	0	0	0	0	0	0	0
AKAP3	0	0	1	0	0	0	0	0	0	1
AKAP5	0	0	0	0	0	0	0	0	0	1
AKAP6	0	1	0	0	0	0	0	0	0	0
AKIP1	1	0	0	0	0	0	0	0	0	0
AKR1C3	0	0	0	0	0	1	0	0	1	0
ALDH1B1	0	0	0	0	0	1	0	0	0	0
ALDH1L1	0	1	0	0	0	0	0	0	0	0
ALG1	0	0	1	0	0	0	0	0	0	0
ALG1L	0	0	1	0	0	0	0	0	0	0
ALK	0	0	1	0	0	0	0	0	0	0
ALMS1	0	0	1	0	0	0	0	0	0	0
ALOX12	0	0	0	0	0	1	0	0	0	0
ALOX12-AS1	0	0	0	0	0	1	0	0	0	0
ALPK1	0	0	0	1	0	0	0	0	0	0
ALPK2	0	0	0	0	1	1	0	0	0	0
ALPK3	0	0	0	0	0	1	0	0	0	0
ALX4	0	0	0	0	0	0	0	0	0	1
AMACR	0	1	0	0	0	0	0	0	0	0
AMZ1	1	0	1	0	0	0	1	0	0	0
ANKIB1	1	0	0	0	0	0	0	0	0	0
ANKRD12	0	0	0	0	0	0	0	0	1	0
ANKRD18A	1	0	0	0	0	0	0	0	0	0
ANKRD24	0	0	1	0	0	0	0	0	0	0
ANKRD31	0	0	0	0	0	0	0	0	0	1
ANKRD33B	0	0	0	0	0	0	1	0	0	0
ANKRD34B	0	0	1	0	0	0	0	0	0	0
ANKRD34C-AS1	1	0	0	0	0	0	0	0	0	0
ANKRD35	0	0	0	0	0	0	0	0	1	0
ANKRD52	0	0	0	0	0	1	0	0	0	0
ANKRD55	0	1	0	0	0	0	1	0	0	0
ANKS1A	0	0	0	0	0	0	0	1	0	0
ANKS3	0	1	0	0	0	0	0	0	0	0
ANO4	0	1	0	0	0	0	0	0	0	0
ANO7	1	0	0	0	0	1	0	0	0	0
ANOS1	0	0	1	0	0	0	0	0	0	0
ANTXR2	0	0	0	0	0	0	1	0	0	0
ANXA13	0	0	1	0	0	0	0	0	0	0
ANXA6	0	0	0	0	0	1	0	0	0	0
AOX3P-AOX2P	0	1	0	0	0	0	0	0	0	0
AP4B1-AS1	0	0	0	0	0	0	1	1	1	1
AP5B1	0	0	0	0	0	0	0	1	0	0
APBB2	0	0	0	1	0	0	0	0	0	0
APEH	0	0	1	0	0	0	0	0	0	0
APOBEC3H	0	0	0	0	0	0	0	0	1	0
APOBEC4	1	0	0	0	0	0	0	0	0	0
APOC2	0	0	1	0	0	0	0	0	0	0
APOC4	0	0	1	0	0	0	0	0	0	0
APOC4-APOC2	0	0	1	0	0	0	0	0	0	0
AREL1	0	1	0	0	0	0	0	0	0	0
ARFRP1	1	0	0	0	0	0	0	0	0	0
ARHGAP10	0	1	0	0	0	0	0	0	0	0
ARHGAP25	1	0	0	0	0	0	0	0	0	0
ARHGAP45	0	0	0	0	0	0	0	0	0	1
ARHGAP9	0	0	1	0	0	0	0	0	1	0
ARHGEF10L	0	0	1	0	0	0	0	0	0	0
ARHGEF15	0	1	0	0	0	0	0	0	0	0
ARHGEF3	0	0	0	0	1	0	0	0	0	0
ARHGEF39	0	0	0	0	0	0	0	0	1	0
ARID4B	0	0	0	0	0	0	0	0	0	1
ARID5B	0	0	0	0	0	0	1	1	0	1
ARL2	0	0	0	0	0	0	1	0	0	0
ARL2-SNX15	0	0	0	0	0	0	1	0	0	0
ARMC2	1	0	0	0	1	1	0	0	0	1
ARMH4	0	1	0	0	0	0	0	0	0	0
ARMS2	0	0	1	0	0	0	0	0	0	0
ARNTL	0	0	1	0	0	0	0	0	0	0
ARPC5L	0	0	0	0	0	0	0	0	1	0
ARSG	0	0	0	0	0	1	0	0	0	0
ARSL	0	0	0	0	0	0	0	0	1	0
ART4	0	0	0	0	0	1	0	0	0	0
ASAH1	0	0	0	1	0	0	0	0	0	0
ASAP1	0	0	0	0	1	0	0	0	0	0
ASB16	0	0	1	0	0	0	0	0	1	0
ASB16-AS1	0	0	1	0	0	0	0	0	1	0
ASB9	0	0	0	0	0	0	0	0	1	0
ASCC3	1	0	0	0	0	0	1	0	0	0
ASMTL	0	1	0	0	0	0	0	0	0	0
ASMTL-AS1	0	1	0	0	0	0	0	0	0	0
ASNS	0	1	0	0	0	0	0	0	0	0
ASPM	0	0	1	0	0	0	0	0	0	0
ASTN2	0	0	1	0	0	0	0	0	0	0
ASXL1	0	0	1	0	0	0	0	0	0	0
ATG16L1	0	0	0	1	0	0	0	0	0	0
ATG5	0	0	0	0	0	0	1	0	0	0
ATOH8	0	0	0	0	0	0	0	0	1	0
ATP10D	0	0	0	0	0	0	0	0	1	0
ATP13A5	0	0	0	0	0	0	0	0	0	1
ATP1A4	0	0	1	0	0	0	0	0	0	0
ATP6V1C2	0	0	0	0	0	0	0	0	0	1
ATP6V1G2	0	1	0	0	0	0	0	0	0	0
ATP6V1G2-DDX39B	0	1	0	0	0	0	0	0	0	0
ATP7A	0	0	0	0	0	0	0	0	1	0
ATP8B1	0	0	0	0	0	1	0	0	0	0
ATPSCKMT	0	0	0	0	0	0	0	0	1	0
ATRX	0	0	0	0	0	0	1	0	0	0
ATXN1	0	1	0	0	0	0	0	1	0	0
ATXN10	0	1	1	1	0	0	0	0	0	0
ATXN2	0	0	0	0	0	0	1	1	1	0
ATXN7L2	1	0	0	0	0	0	0	0	0	0
AVL9	0	1	0	0	0	0	0	0	0	0
AXDND1	0	0	1	0	0	0	0	0	0	0
AXIN1	0	0	0	0	0	0	0	0	1	0
B3GLCT	0	0	0	0	0	1	0	0	0	0
B4GALNT3	0	0	0	0	0	1	0	0	0	0
BACH2	1	0	0	0	1	0	0	1	1	1
BAG6	0	1	0	0	0	0	1	0	0	0
BAHCC1	0	0	1	0	0	0	0	0	0	0
BANK1	0	1	0	0	0	0	0	1	0	1
BARX2	0	1	0	0	0	0	0	0	0	0
BASP1-AS1	0	0	1	0	0	0	0	0	0	0
BATF	0	0	0	0	1	0	0	0	0	0
BAZ1A	0	0	0	0	0	0	0	0	0	1
BAZ2B	0	1	0	0	0	0	0	0	0	0
BCAT1	0	1	0	0	0	0	0	0	0	0
BCKDHB	0	0	0	0	0	1	0	0	0	0
BCL11A	0	0	0	0	0	0	0	0	1	0
BCL2	0	0	1	0	0	0	0	0	0	0
BCL2L10	0	0	0	0	0	0	0	0	1	0
BCLAF1	1	0	0	0	0	0	0	0	0	0
BCO1	0	0	0	0	0	0	0	0	1	0
BFSP2	0	0	0	0	0	1	0	0	0	0
BICC1	0	0	0	0	0	0	1	0	0	0
BICDL2	0	0	0	0	0	1	0	0	0	0
BMP8B	1	0	0	0	0	0	0	0	0	0
BPHL	1	0	0	0	0	0	0	0	0	0
BPI	0	1	0	0	0	0	0	0	0	0
BPIFB1	0	1	0	0	0	0	0	0	1	0
BRINP1	0	0	0	0	1	0	0	0	0	0
BTBD9	0	1	0	0	0	0	0	0	0	0
BTC	1	0	0	0	0	0	0	0	0	0
BTG4	0	0	1	0	0	0	0	0	0	0
BTN1A1	0	0	0	0	0	1	0	0	0	0
BTNL2	0	0	1	0	0	1	1	0	1	0
BVES-AS1	0	0	0	0	1	0	0	0	0	0
C10orf62	0	0	0	0	0	0	0	0	0	1
C10orf71	0	0	0	0	0	0	0	0	0	1
C10orf90	0	0	1	0	0	0	0	0	0	0
C10orf95	0	0	1	0	0	0	0	0	0	0
C10orf95-AS1	0	0	1	0	0	0	0	0	0	0
C10orf99	0	0	1	0	0	0	0	0	0	0
C12orf54	0	0	0	0	0	0	0	0	0	1
C1GALT1C1	0	0	1	0	0	0	0	0	0	0
C1QTNF3-AMACR	0	1	0	0	0	0	0	0	0	0
C1QTNF6	0	0	0	1	0	0	0	0	1	1
C1QTNF7-AS1	0	1	0	0	0	0	0	0	0	0
C1orf105	0	0	0	0	0	1	0	0	0	0
C1orf109	1	0	0	0	0	0	0	0	0	0
C1orf167	1	0	0	0	0	0	0	0	0	0
C1orf220	1	0	0	0	0	0	0	0	0	0
C2	0	0	0	0	0	1	0	0	0	0
C22orf46	0	0	1	0	0	0	0	0	0	0
C3orf20	0	0	0	0	0	0	0	0	1	0
C4BPB	0	0	0	0	0	1	0	0	0	0
C4orf50	0	1	0	0	0	0	0	0	0	0
C6orf15	0	0	0	0	0	0	0	0	0	1
C7	0	0	0	0	0	1	0	0	0	0
C7orf31	0	0	0	0	0	1	0	0	0	0
C8A	0	0	0	0	0	0	0	0	1	0
C9	0	0	0	0	0	0	0	0	1	0
C9orf24	0	0	1	0	0	0	0	0	0	0
CA1	0	0	0	0	0	0	0	0	1	0
CA10	0	0	0	1	0	0	0	0	0	0
CAB39	0	0	0	0	0	1	0	0	0	0
CABP2	0	1	0	0	0	0	0	0	0	0
CABP4	0	1	0	0	0	0	0	0	0	0
CABP5	0	0	0	0	0	0	0	0	0	1
CACNA1C	0	1	0	0	0	0	0	0	0	0
CACNA1D	0	0	0	0	0	1	0	0	0	0
CACNA1E	0	0	0	0	0	1	0	0	0	0
CACNA1H	0	0	0	1	0	0	0	0	0	0
CACNA2D1	0	0	0	0	0	0	0	0	1	0
CACNA2D3	0	0	1	0	0	0	0	0	0	0
CADM2	0	0	0	0	0	1	0	0	0	0
CALHM3	0	0	0	0	0	1	0	0	0	0
CAMK1D	0	0	0	1	0	1	0	0	0	1
CAMK2G	0	0	0	0	0	1	0	0	0	0
CAMK4	1	0	0	0	0	0	0	0	0	0
CAMKV	1	0	0	0	0	0	0	0	0	0
CAND2	0	0	0	1	0	0	1	0	0	0
CANT1	0	1	0	0	0	0	0	0	0	0
CANX	0	1	0	0	0	0	0	0	0	0
CAPG	0	0	0	0	0	0	0	0	1	0
CAPN8	1	0	0	0	0	0	0	0	1	0
CARD14	0	0	0	0	0	1	0	0	0	0
CARD9	0	0	1	0	0	0	0	0	0	0
CASC15	0	0	0	0	0	0	0	0	1	0
CASC21	0	0	1	0	0	0	0	0	0	0
CASC8	0	0	1	0	0	0	0	0	0	0
CASK	0	0	1	1	0	0	0	0	0	0
CASP10	0	0	0	1	0	0	0	0	0	0
CASQ2	1	0	0	0	0	0	0	0	0	0
CAST	0	0	0	0	0	0	1	0	0	0
CATSPERE	0	1	0	0	0	0	0	0	0	0
CAVIN3	0	0	0	0	0	1	0	0	0	0
CBLB	0	0	0	0	1	0	0	0	0	0
CC2D1A	0	0	0	0	0	0	1	0	0	0
CCDC107	0	0	0	0	0	0	0	0	1	0
CCDC146	0	1	0	0	0	0	0	0	0	0
CCDC149	1	0	0	0	0	0	0	0	0	0
CCDC153	0	0	0	0	0	1	0	0	0	0
CCDC162P	0	1	0	0	0	0	0	0	0	0
CCDC181	1	0	0	0	0	0	0	0	0	0
CCDC198	1	0	0	0	0	0	0	0	0	0
CCDC27	0	0	0	0	0	1	0	0	0	0
CCDC33	0	0	0	0	0	0	1	0	0	0
CCDC50	0	0	0	0	0	0	0	0	0	1
CCDC6	0	1	0	0	0	0	0	0	0	0
CCDC60	0	0	1	0	0	0	0	0	0	0
CCDC63	1	0	0	0	0	0	0	0	0	0
CCDC66	1	0	0	0	0	0	0	0	0	0
CCDC69	0	1	0	0	0	0	0	0	0	0
CCDC88B	0	0	0	0	0	1	0	0	0	0
CCHCR1	0	0	0	0	0	1	1	0	0	0
CCL21	0	0	0	0	0	0	1	0	0	0
CCN4	0	0	0	0	0	0	0	0	0	1
CCND3	0	0	1	0	0	0	0	0	0	0
CCNY	0	0	1	0	0	0	0	0	0	0
CCP110	0	1	0	0	0	0	0	0	0	0
CCR4	0	1	0	0	0	0	0	0	0	0
CCR6	0	0	0	0	0	0	1	0	0	0
CCSER2	0	0	0	1	0	0	0	0	0	0
CCT6B	0	1	0	0	0	0	0	0	0	0
CCZ1B	0	0	1	0	0	0	0	0	0	0
CD1E	0	0	0	0	0	0	1	0	0	0
CD200R1	0	0	0	0	0	0	0	0	0	1
CD226	0	1	1	0	0	0	1	0	1	0
CD247	1	1	0	0	0	0	0	0	0	0
CD40	0	0	0	0	0	0	1	0	0	0
CD58	0	0	0	0	1	0	0	0	0	0
CD6	0	0	0	0	1	0	0	0	0	0
CD86	0	0	0	0	1	0	0	0	0	0
CD8B	0	0	0	0	0	1	0	0	0	0
CDC123	0	0	0	0	0	0	0	0	1	0
CDC42BPG	0	0	0	0	1	0	0	0	0	0
CDCA7L	0	0	0	0	0	1	0	0	0	0
CDH12	0	0	1	0	0	0	0	0	0	0
CDH13	0	1	0	0	1	0	0	0	0	0
CDH18	0	0	0	0	0	1	0	0	0	0
CDH23	0	1	1	0	0	0	0	0	0	1
CDH4	0	1	0	0	0	0	0	0	0	0
CDHR3	1	0	0	0	0	0	0	0	0	0
CDHR5	0	1	0	0	0	0	0	0	0	0
CDK14	0	1	0	0	0	0	1	0	0	0
CDK17	0	0	1	0	0	0	0	0	0	0
CDK6	0	0	0	0	0	0	1	0	0	0
CDKAL1	0	0	1	0	0	1	0	0	0	0
CDKL2	0	1	0	0	0	0	0	0	0	1
CDKN2B-AS1	0	0	0	0	0	1	0	0	0	0
CEACAM20	0	0	0	0	0	1	0	0	0	0
CEACAM7	0	0	0	1	0	0	0	0	0	0
CELF2	0	1	1	0	0	0	0	0	0	0
CELF4	0	0	1	0	0	0	0	0	0	0
CENPW	0	0	0	0	0	0	0	0	1	0
CEP112	0	0	0	0	0	1	0	0	0	0
CEP120	0	0	1	0	0	0	0	0	0	0
CEP19	0	0	1	0	0	0	0	0	0	0
CEP44	1	0	0	0	0	0	0	0	0	0
CEP72	0	0	1	0	0	0	0	0	0	0
CEP85L	0	0	0	0	1	0	0	0	1	0
CEP89	1	0	1	1	0	0	1	0	0	0
CEROX1	0	0	1	0	0	0	0	0	0	0
CERS3	0	0	0	0	0	0	0	0	1	0
CERS3-AS1	0	1	0	0	0	0	0	0	1	0
CERS4	0	1	0	0	0	0	0	0	0	0
CES1	0	0	1	0	0	0	0	0	0	0
CFAP20DC-DT	0	0	1	0	0	0	0	0	0	0
CFAP46	0	1	0	0	0	0	0	0	0	0
CFAP61	0	0	0	1	0	1	1	0	0	0
CFAP65	1	0	0	0	0	1	0	0	0	0
CFAP92	1	0	0	0	0	0	0	0	0	0
CFAP97	0	0	0	0	0	0	0	0	0	1
CFLAR	1	0	0	0	0	0	1	0	0	0
CFLAR-AS1	1	0	0	0	0	0	1	0	0	0
CFTR	0	1	0	0	0	0	0	0	0	0
CFTR-AS1	0	1	0	0	0	0	0	0	0	0
CHFR	0	0	0	0	0	0	0	0	1	1
CHGB	0	0	0	1	0	1	0	0	0	0
CHRM3	0	0	0	0	0	0	0	0	1	0
CHST11	0	1	0	0	0	0	0	0	0	0
CHST12	0	0	0	0	1	0	0	0	0	0
CHUK	0	0	0	0	0	1	0	0	0	0
CIITA	0	0	0	0	0	0	0	0	0	1
CILP	1	0	0	0	0	0	0	0	0	0
CKAP2L	1	0	0	0	0	0	0	0	0	0
CKM	1	0	0	0	0	0	0	0	0	0
CLCA2	0	0	0	0	0	0	0	0	1	0
CLCC1	0	0	1	0	0	0	0	0	0	0
CLCN4	0	1	1	0	0	0	0	0	0	0
CLDN22	0	0	0	0	0	0	1	0	0	0
CLDN24	0	0	0	0	0	0	1	0	0	0
CLDN34	0	0	0	0	0	0	0	0	1	0
CLDN7	0	0	0	0	0	1	0	0	0	0
CLEC16A	1	0	0	0	1	0	0	1	1	0
CLEC4F	1	0	0	0	0	0	0	0	0	0
CLECL1	0	1	1	0	1	0	0	0	1	0
CLIC5	0	0	0	0	0	0	0	0	0	1
CLNK	0	0	0	0	0	0	1	0	0	1
CLPTM1	0	1	0	0	0	0	0	0	0	0
CLTCL1	0	1	0	0	0	0	0	0	0	0
CLYBL	0	0	0	0	0	0	0	0	0	1
CLYBL-AS3	0	0	0	0	0	0	0	0	0	1
CMIP	0	0	1	0	0	0	0	0	1	0
CMTM7	0	1	0	0	0	0	0	0	0	0
CMTM8	0	0	0	0	0	1	0	0	0	0
CMTR2	0	0	0	0	0	1	0	0	0	0
CNOT2	1	0	0	0	0	0	0	0	0	0
CNOT3	0	0	1	0	0	0	0	0	0	0
CNTFR	0	0	0	0	0	1	0	0	0	0
CNTFR-AS1	0	0	0	0	0	1	0	0	0	0
CNTN4	1	1	0	0	0	0	0	0	0	0
CNTN5	0	0	0	1	0	0	0	0	0	0
CNTN6	0	1	0	0	0	0	0	0	0	0
CNTNAP5	0	0	0	0	0	0	0	0	1	0
CNTROB	0	1	1	0	0	0	0	0	0	0
COA7	0	0	0	0	0	1	0	0	0	0
COASY	0	0	0	0	0	1	0	0	0	0
COL11A2	1	0	0	0	0	0	0	0	1	0
COL14A1	0	0	0	0	0	1	0	0	0	0
COL24A1	0	0	1	0	0	0	0	0	0	0
COL4A1	1	0	0	0	0	0	0	0	0	0
COL4A2	0	0	1	0	0	0	0	0	0	0
COL4A3	0	0	0	0	0	0	0	0	1	0
COL5A1	0	1	0	0	0	1	0	0	0	0
COL6A2	1	0	0	0	0	0	0	0	0	0
COL6A3	0	0	0	0	0	1	0	0	0	0
COLEC10	0	0	0	0	0	0	0	0	1	0
COMMD5	0	1	0	0	0	1	0	0	0	0
COMT	0	0	0	0	0	0	1	0	0	0
COQ8B	0	0	1	0	0	0	0	0	0	0
COX10	0	1	0	0	0	1	0	0	0	0
CPAMD8	0	1	0	0	0	1	0	0	0	0
CPEB2	0	1	0	0	0	0	0	0	0	0
CPN1	0	0	0	0	0	1	0	0	0	0
CPNE1	1	0	0	0	0	0	0	0	0	0
CPNE2	1	0	0	0	0	0	0	0	0	0
CPXCR1	0	0	1	0	0	0	0	0	1	0
CPXM2	0	0	0	1	0	0	0	0	0	0
CR2	0	1	0	0	0	0	0	0	0	0
CRACD	0	1	0	0	0	0	0	0	0	0
CRADD	0	0	0	0	0	1	0	0	0	0
CREB5	0	0	0	0	0	1	0	0	0	0
CRIP3	0	1	0	0	0	0	0	0	0	0
CRISPLD2	0	0	0	0	0	1	0	0	0	0
CRNKL1	0	0	0	1	0	1	1	0	0	0
CRTC3	0	0	1	0	0	1	0	0	0	0
CRYZL2P-SEC16B	0	0	0	0	0	0	0	0	1	0
CSF2RA	0	0	1	0	0	0	0	0	0	0
CSK	0	1	0	0	0	0	0	0	0	0
CSMD1	0	1	1	0	0	1	0	0	0	1
CSPG5	0	1	0	0	0	0	0	0	0	0
CST9	0	0	0	0	0	1	0	0	0	0
CSTF3	1	0	0	0	0	0	0	0	1	0
CTAG2	0	0	0	0	0	1	0	0	0	0
CTIF	0	0	0	0	0	1	0	0	0	0
CTLA4	0	0	0	0	0	0	0	0	1	1
CTNNA2	0	1	1	0	0	0	0	0	0	0
CTNNA3	0	0	0	1	0	1	0	0	0	0
CTPS2	0	0	1	0	0	0	0	0	0	0
CTSH	0	1	0	0	0	0	0	0	1	0
CTSL	0	0	1	0	0	0	0	0	0	0
CUBN	0	0	0	0	0	1	0	0	0	0
CUL1	0	0	1	0	0	0	0	0	0	0
CUL5	0	0	0	0	0	0	1	0	0	0
CWC22	0	1	0	0	0	0	0	0	0	0
CXCL16	0	1	0	0	0	0	0	0	0	0
CXCR5	0	0	0	0	1	0	0	0	0	0
CYB561D1	1	0	0	0	0	0	0	0	0	0
CYB5D1	0	0	1	0	0	0	0	0	0	0
CYLC2	1	0	0	0	0	0	0	0	0	0
CYLD	0	0	0	0	0	1	0	0	0	0
CYP11B2	0	0	1	0	0	0	0	0	0	0
CYP24A1	0	0	0	0	1	0	0	0	0	0
CYP27B1	0	0	0	0	1	0	0	0	1	0
CYP27C1	0	0	0	1	0	0	0	0	0	0
CYP2C8	0	0	0	0	0	0	1	0	0	0
CYP2D6	0	0	0	0	0	1	0	0	0	0
CYP2F1	0	0	1	0	0	0	0	0	0	0
CYP2U1	0	0	0	0	0	0	0	0	0	1
CYP7A1	0	0	1	0	0	0	0	0	0	0
CZ1P-ASNS	0	1	0	0	0	0	0	0	0	0
D2HGDH	1	0	1	0	0	0	0	0	0	0
DAB1	1	1	0	0	0	0	0	0	0	0
DAB2IP	0	0	1	0	0	0	0	0	0	0
DACH2	1	0	0	0	0	0	0	0	0	0
DANT1	0	0	1	0	0	0	0	0	0	0
DANT2	0	0	1	0	0	0	0	0	0	0
DAP	0	0	1	0	0	0	0	0	0	0
DCAF13	0	0	0	1	0	0	0	0	0	0
DCANP1	0	0	0	0	0	0	1	0	0	1
DCBLD2	1	0	0	0	0	0	0	0	0	0
DCP1B	0	1	0	0	0	0	0	0	0	0
DDN	1	0	0	0	0	0	0	0	0	0
DDN-AS1	1	0	0	0	0	0	0	0	0	0
DDX24	0	0	0	0	0	0	0	0	0	1
DDX58	0	0	0	0	0	1	0	0	0	0
DDX60L	0	0	0	0	0	1	0	0	0	0
DEAF1	0	0	1	0	0	0	0	0	0	0
DEFB126	0	0	1	0	0	0	0	0	0	0
DEGS2	0	0	0	0	0	0	0	0	0	1
DENND2B	1	0	0	0	0	0	0	0	0	0
DENND3	1	0	0	0	0	0	0	0	0	0
DENND5A	0	0	1	0	0	1	0	0	0	0
DEPTOR	0	0	1	0	0	0	0	0	0	0
DESI2	0	0	0	0	0	0	0	0	1	0
DEUP1	0	1	0	0	0	0	0	0	0	0
DGKG	0	0	0	1	0	1	0	0	0	0
DGLUCY	0	0	0	0	0	0	1	0	0	0
DHRSX	0	0	1	0	0	0	0	0	0	0
DHX36	0	1	0	0	0	0	0	0	0	0
DIAPH1	1	0	0	0	1	0	0	0	0	0
DIAPH2	0	0	0	0	0	1	0	0	0	0
DIDO1	0	0	0	0	0	1	0	0	1	0
DIO2	0	0	0	0	0	0	0	0	1	0
DIPK1C	1	0	0	0	0	0	0	0	0	0
DIPK2B	0	1	0	0	0	0	0	0	0	0
DIRC1	0	0	1	0	0	0	0	0	0	0
DIS3	0	0	0	0	0	0	0	0	0	1
DISC1	0	0	1	0	0	0	0	0	0	0
DKKL1	0	1	0	0	1	0	0	0	0	0
DLAT	0	0	0	1	0	0	0	0	0	0
DLC1	0	0	0	1	0	0	1	0	0	0
DLEU1	0	0	0	0	1	1	1	0	0	0
DLG2	0	0	1	0	0	0	0	0	0	0
DLG3	0	0	0	1	0	0	0	0	0	0
DLG4	0	0	1	0	0	0	0	0	0	0
DLGAP1	0	0	0	1	0	0	0	0	0	0
DLGAP2	1	0	0	0	0	0	0	0	0	0
DM1-AS	0	0	0	0	0	0	1	0	0	0
DMAC2	1	0	0	0	0	0	0	0	0	0
DMAC2L	0	0	0	1	0	0	0	0	0	0
DMD	1	0	1	1	0	1	0	0	1	0
DMGDH	0	0	0	0	0	0	1	0	0	0
DMRT2	0	0	0	0	0	0	0	0	0	1
DNAAF2	0	0	0	1	0	0	0	0	0	0
DNAAF4	0	0	1	0	0	1	0	0	0	0
DNAAF4-CCPG1	0	0	1	0	0	1	0	0	0	0
DNAH1	0	0	1	0	0	0	0	0	0	0
DNAH11	0	0	1	0	0	0	0	0	0	0
DNAH12	1	0	1	0	0	0	0	0	0	0
DNAH5	0	0	0	0	0	1	0	0	0	0
DNAH8	0	0	0	0	0	0	0	0	1	0
DNAJC15	0	0	0	0	0	0	0	0	0	1
DNASE1	0	0	0	0	0	1	0	0	0	0
DNASE1L3	0	0	0	0	0	0	1	0	0	0
DNMT3B	0	0	1	0	0	1	0	0	0	0
DNTTIP2	0	0	1	0	0	0	0	0	0	0
DOCK11	0	0	0	0	0	0	0	0	1	0
DOCK2	0	0	0	1	0	0	0	0	0	0
DOCK8	0	0	0	1	0	0	0	0	0	0
DOCK8-AS1	0	0	0	1	0	0	0	0	0	0
DOCK8-AS2	1	0	0	0	0	0	0	0	0	0
DOP1B	0	0	0	0	0	0	0	0	1	0
DPF1	0	0	0	0	0	0	0	0	1	0
DPF3	0	1	0	0	0	0	0	0	0	0
DPP6	0	0	0	0	0	1	0	0	0	0
DPYD	0	0	0	0	0	0	1	0	0	0
DPYSL3	0	1	0	0	0	0	0	0	0	0
DSCAM	0	1	0	0	0	1	0	0	0	0
DTWD2	0	1	0	0	0	0	0	0	0	0
DTX4	0	1	0	0	0	0	0	0	0	0
DUSP13	1	0	0	0	0	0	0	0	0	0
DYNAP	0	0	0	0	0	1	0	0	0	0
DYNLRB1	0	0	1	0	0	0	0	0	0	0
DYNLT5	0	0	0	1	0	0	0	0	0	0
DZIP1	1	0	0	0	0	0	0	0	0	0
E2F2	1	0	0	0	0	0	0	0	0	0
EBF1	0	0	0	0	0	1	0	0	0	0
EDA2R	1	0	0	0	0	0	0	0	0	0
EEF2KMT	0	0	1	0	0	0	0	0	0	0
EEFSEC	1	0	0	0	0	0	0	0	0	0
EFCAB6	0	0	0	0	0	0	1	0	0	0
EFNA1	0	0	0	1	0	0	0	0	0	0
EFNB2	0	0	0	0	0	1	0	0	0	0
EFS	0	1	0	0	0	0	0	0	1	0
EGFL6	0	0	1	1	0	0	0	0	0	0
EHBP1	0	0	0	1	0	0	0	0	0	0
EHBP1L1	0	0	0	0	0	1	0	0	0	0
EHMT1	0	0	0	0	0	1	0	0	0	0
EHMT2	0	0	0	0	0	1	0	0	0	0
EIF2B4	0	0	0	0	0	0	0	0	1	0
EIF2B5	0	0	1	0	0	0	0	0	0	0
EIF5A	0	0	0	0	0	1	0	0	0	0
ELF1	0	0	0	0	0	1	0	0	0	0
ELF3-AS1	0	0	0	0	0	0	0	0	1	0
ELFN2	0	0	0	0	0	0	0	0	0	1
ELMO1	0	0	0	0	1	0	0	0	0	0
ELP5	0	0	0	0	0	1	0	0	0	0
EME1	0	0	1	0	0	0	0	0	0	0
EML2	0	1	0	0	0	0	0	0	0	0
EML2-AS1	0	1	0	0	0	0	0	0	0	0
EML5	0	0	1	0	0	0	0	0	0	0
ENDOG	1	0	0	0	0	0	0	0	0	0
ENGASE	0	0	0	0	0	0	0	0	0	1
ENO2	0	0	1	0	0	0	0	0	0	0
ENO3	0	0	0	0	0	0	0	0	0	1
ENPP6	0	0	0	0	0	1	0	0	0	0
EOMES	0	0	0	0	0	0	1	0	0	0
EPB41L3	0	0	1	1	0	0	0	0	0	1
EPC2	0	0	0	0	0	1	0	0	0	0
EPCAM-DT	1	0	0	0	0	1	0	0	0	0
EPHA3	1	0	0	0	0	0	0	0	0	0
EPHX1	0	0	0	0	0	1	0	0	0	0
EPPK1	1	0	0	0	0	0	0	0	0	0
EPS15L1	0	0	0	0	1	0	0	0	0	0
EPS8L2	0	0	1	0	0	0	0	0	0	0
ERAP1	1	0	0	1	0	1	0	0	0	1
ERAP2	0	0	0	1	0	0	0	0	0	1
ERBB2	1	0	0	0	0	0	0	0	0	0
ERBB3	1	0	0	0	0	0	0	0	1	0
ERC2	1	0	0	0	0	0	0	0	0	0
ERCC6	0	0	0	1	0	0	0	0	0	0
ERI1	0	0	0	0	0	1	0	0	0	0
ERICH2-DT	0	0	0	0	0	1	0	0	0	0
ERLIN1	0	0	0	0	0	1	0	0	0	0
ERMP1	1	0	0	0	0	0	0	0	0	0
ERO1B	0	0	1	0	0	0	0	0	0	0
ESR1	0	1	0	0	0	0	0	0	0	0
ESR2	0	1	0	0	0	0	0	0	0	0
ETFB	1	0	0	0	0	0	0	0	0	0
ETS1	0	1	0	0	0	1	0	0	0	0
ETV2	0	0	0	1	0	0	0	0	0	0
ETV7	0	0	0	0	0	0	1	0	0	0
ETV7-AS1	0	0	0	0	0	0	1	0	0	0
EVC2	0	0	0	0	0	1	0	0	0	0
EVI5	0	0	0	0	1	0	0	0	0	0
EXD3	0	0	0	0	0	0	1	0	0	0
EXO1	1	0	0	0	0	0	1	0	0	0
EXOC2	0	0	0	0	0	1	0	0	0	0
EYA4	0	0	0	0	0	1	0	0	0	0
EYS	1	0	0	0	0	0	0	0	0	0
F13A1	0	0	0	0	0	0	0	0	0	1
F2RL3	0	0	0	0	0	1	0	0	0	0
F9	1	0	0	0	0	0	1	0	0	0
FADS2	0	0	0	0	0	0	1	0	0	0
FAIM2	0	0	0	1	0	0	0	0	0	0
FAM107A	0	0	0	0	0	0	1	0	0	0
FAM114A2	0	0	0	0	0	1	0	0	0	0
FAM118B	0	0	0	0	0	0	0	0	0	1
FAM120A	0	0	0	0	0	0	1	0	0	0
FAM120AOS	0	0	0	1	0	0	0	0	0	0
FAM133A	0	0	1	0	0	0	0	0	0	0
FAM13A	0	0	0	0	0	1	0	0	0	0
FAM161A	1	0	0	0	0	0	0	0	0	0
FAM169A	0	0	0	0	0	1	0	0	0	0
FAM171B	0	1	0	0	0	0	0	0	0	0
FAM181A	0	0	0	0	0	1	0	0	0	0
FAM181A-AS1	0	0	0	0	0	1	0	0	0	0
FAM187B	0	0	0	1	0	0	0	0	0	1
FAM209A	0	1	0	0	0	0	0	0	0	0
FAM209B	0	1	0	0	0	0	0	0	0	0
FAM20A	0	0	0	0	0	0	0	0	1	0
FAM20C	0	0	0	0	0	1	0	0	0	0
FAM227B	0	0	0	0	0	0	0	0	0	1
FAM240C	0	0	0	1	0	0	0	0	0	0
FAM86JP	0	0	1	0	0	0	0	0	0	0
FAM98B	0	0	0	0	0	0	0	1	0	0
FANCI	0	0	0	0	0	0	1	0	0	0
FARP1	0	0	1	0	0	0	0	0	0	0
FAT1	0	0	1	0	0	1	0	0	0	0
FBRSL1	0	0	1	0	0	0	0	0	0	0
FBXL17	0	0	1	0	0	0	0	0	0	0
FBXL19	0	0	0	0	0	0	0	0	0	1
FBXL19-AS1	0	0	0	0	0	0	0	0	0	1
FBXO32	0	0	1	0	0	0	0	0	0	0
FBXO7	1	0	0	0	0	0	0	0	0	0
FCGR2A	0	0	1	0	0	1	0	1	0	0
FCGR3B	0	0	1	0	0	0	0	0	0	0
FCRL3	1	0	0	0	1	0	0	0	0	1
FER1L4	0	1	0	0	0	0	0	0	0	0
FGF1	0	0	0	0	0	0	0	0	0	1
FGF18	0	0	0	0	0	0	1	0	0	0
FGF3	0	0	1	0	0	0	0	0	0	0
FGF7	0	0	0	0	0	0	0	0	0	1
FGFBP2	0	0	0	1	0	0	0	0	0	0
FGFR1	0	1	0	0	0	0	0	0	0	0
FGFR2	0	0	0	0	0	1	0	0	0	0
FGGY	0	0	1	0	0	0	0	0	0	0
FGL1	0	0	0	0	0	1	0	0	0	0
FHAD1	0	0	0	0	0	1	0	0	0	0
FHAD1-AS1	0	0	0	0	0	1	0	0	0	0
FHDC1	0	0	1	0	0	0	0	0	0	0
FIGN	0	0	0	1	0	0	0	0	0	0
FILIP1	0	0	1	0	0	0	0	0	0	0
FKBP15	0	1	0	0	0	0	0	0	0	0
FLACC1	0	0	0	0	0	0	1	0	0	0
FLG	1	0	0	0	0	0	0	0	0	0
FLG-AS1	1	0	0	0	0	1	0	0	0	0
FLG2	0	0	0	0	0	1	0	0	0	0
FLI1	0	1	0	0	0	0	0	0	0	0
FLJ33534	0	0	1	0	0	0	0	0	0	0
FLJ42969	0	0	0	0	0	1	0	0	0	0
FMN1	0	0	1	0	0	0	0	0	0	0
FMN2	0	0	0	0	0	1	0	0	0	0
FMNL1-DT	0	0	0	0	0	1	0	0	0	0
FMR1NB	0	0	0	0	0	0	0	0	0	1
FOLH1	0	0	0	0	0	0	0	0	0	1
FOXC1	0	0	0	0	0	1	0	0	0	0
FOXP1	0	1	0	0	0	0	0	0	0	0
FPGT-TNNI3K	0	0	1	0	0	1	0	0	0	0
FPR3	1	0	0	0	0	0	1	0	0	0
FRAS1	0	0	0	0	0	0	0	0	1	0
FREM1	1	0	0	0	0	0	0	0	0	0
FRMD3	0	0	0	0	0	0	0	0	1	0
FRMD6	0	0	0	0	0	1	0	0	0	0
FRMD6-AS2	0	0	0	0	0	1	0	0	0	0
FRMPD4	0	1	1	0	0	1	0	0	0	0
FSHR	0	1	0	0	0	0	0	0	1	0
FSIP2	1	0	0	1	0	0	0	0	0	0
FSIP2-AS1	1	0	0	1	0	0	0	0	0	0
FSTL4	0	1	0	0	0	0	0	0	0	0
FTCDNL1	0	0	0	0	0	0	1	0	0	0
FTO	0	0	0	0	0	0	0	0	1	0
FUCA1	1	0	0	0	0	0	0	0	0	0
FUT2	0	0	0	0	0	1	0	0	1	0
FUT9	0	0	1	0	0	0	0	0	0	0
FXYD3	0	0	0	0	0	0	1	0	0	0
FYB1	0	0	0	0	0	0	0	0	1	0
FYB2	0	0	0	0	0	0	0	0	0	1
FYN	0	0	0	0	0	0	0	0	0	1
G2E3-AS1	1	0	0	0	0	0	0	0	0	0
GAB3	0	0	0	0	0	0	0	0	1	0
GAB4	0	0	1	0	0	0	0	0	0	0
GABBR2	0	1	0	0	0	0	0	0	0	0
GABRR1	0	1	0	0	0	0	0	0	0	0
GABRR2	0	1	0	0	0	0	0	0	1	0
GABRR3	0	0	0	0	0	1	0	0	0	0
GALC	0	0	0	0	1	0	0	0	0	0
GALNT1	0	0	0	0	0	0	0	0	0	1
GALNT18	1	0	0	0	0	0	0	0	0	0
GALNT5	0	1	0	0	0	0	0	0	0	0
GALNT6	0	0	0	0	0	0	0	0	1	0
GALNT8	1	0	0	0	0	0	0	0	0	0
GALNTL6	0	0	1	0	0	0	1	0	0	0
GAPLINC	0	0	0	0	0	1	0	0	0	0
GARIN3	0	0	0	0	0	0	0	0	0	1
GARIN4	0	0	0	0	0	0	0	0	1	0
GAS7	0	0	0	0	0	1	0	0	0	0
GATA3	1	0	0	0	0	0	1	0	0	0
GATA3-AS1	1	0	0	0	0	0	1	0	0	0
GATA4	0	0	0	0	0	0	0	0	0	1
GAU1	1	0	0	0	0	0	0	0	0	0
GBF1	0	1	0	0	0	0	0	0	0	0
GBP3	0	0	0	1	0	0	0	0	0	0
GBP6	0	0	0	1	0	0	0	0	0	0
GCA	0	0	1	0	0	0	0	0	0	0
GCDH	0	0	0	1	0	0	0	0	0	0
GCKR	0	0	0	1	0	0	0	0	0	0
GCLM	0	0	1	0	0	0	0	0	0	0
GCNT3	0	0	0	1	0	0	0	0	0	0
GDF15	0	0	0	0	0	1	0	0	0	0
GEMIN4	0	0	1	0	0	0	0	0	0	0
GFOD2	0	0	0	0	0	1	0	0	0	0
GFRA2	0	0	0	1	0	0	0	0	0	0
GIGYF2	0	0	1	0	0	0	0	0	0	0
GLB1	1	1	0	0	0	0	0	0	0	0
GLDN	0	0	0	1	0	0	0	0	0	0
GLI1	0	0	1	0	0	0	0	0	0	0
GLI2	0	0	0	0	0	1	0	0	0	0
GLI3	0	0	0	0	0	0	1	0	0	0
GLIS3	1	1	0	0	0	0	0	0	1	0
GLT6D1	0	1	0	0	0	1	0	0	0	0
GMEB2	0	0	1	0	0	0	0	0	0	0
GMNC	0	0	0	1	0	0	0	0	0	0
GNA12	1	0	1	0	0	0	1	0	0	0
GNA15	0	1	0	0	0	0	0	0	0	0
GNG12-AS1	0	0	1	0	0	0	0	0	0	0
GNG7	0	0	1	0	0	0	0	0	0	0
GNL1	0	0	0	0	0	1	0	0	0	0
GNLY	0	0	1	0	0	0	0	0	0	0
GOLGA3	0	0	0	0	0	0	0	0	1	0
GOLGB1	0	0	0	0	0	1	0	0	0	0
GOLIM4	1	0	0	0	0	0	0	0	0	0
GORAB	0	0	1	0	0	0	0	0	0	0
GPATCH1	0	0	0	0	0	0	0	0	1	0
GPD2	0	1	0	0	0	0	0	0	0	0
GPHB5	0	0	1	0	0	0	0	0	0	0
GPHN	0	0	0	0	0	1	0	0	0	1
GPR15	0	0	0	0	0	1	0	0	0	0
GPR171	0	0	1	0	0	0	0	0	0	0
GPR174	0	0	1	0	0	1	0	0	0	1
GPR35	0	0	1	0	0	0	0	0	1	0
GPR50	0	1	0	0	0	0	0	0	0	0
GPR85	0	1	0	0	0	0	0	0	0	0
GPRIN3	0	0	0	0	0	1	0	0	0	0
GPSM2	0	0	1	0	0	0	0	0	0	0
GPSM3	0	1	0	0	0	0	0	0	0	0
GPX4	0	0	0	1	0	0	0	0	0	0
GRB14	0	0	1	0	0	0	0	0	0	0
GREB1	0	0	0	0	0	1	0	0	0	0
GRHL1	0	0	0	1	0	0	0	0	0	0
GRHL2	0	0	0	0	0	1	0	0	0	0
GRID2IP	0	1	0	1	0	0	0	0	0	0
GRIN2C	0	0	1	0	0	0	0	0	0	0
GRIN3A	1	0	0	0	0	0	0	0	0	0
GRIP2	0	0	1	0	0	1	0	0	0	0
GRM3	0	1	0	0	0	0	0	0	0	0
GRM7	0	0	0	1	0	0	0	0	0	0
GSDMB	1	0	1	1	0	1	1	0	1	1
GSE1	0	0	1	0	0	0	0	0	0	0
GSG1L	0	0	0	0	0	0	1	0	0	0
GSG1L2	0	0	1	0	0	0	0	0	0	0
GTF2IRD1P1	0	0	0	0	0	0	0	0	1	0
GTF3C2-AS2	0	0	0	0	0	0	0	0	1	0
GUCA1C	0	0	1	0	0	1	0	0	0	0
GUCY2F	0	0	1	0	0	0	0	0	0	0
GXYLT1	0	1	0	0	0	0	0	0	0	0
GYPB	1	0	0	0	0	0	0	0	0	0
H1-7	0	1	0	0	0	0	0	0	0	0
H2BC5	1	0	0	0	0	0	0	0	0	0
H2BC6	1	0	0	0	0	0	0	0	0	0
HAP1	0	0	0	0	0	0	0	0	0	1
HBP1	1	0	0	0	0	0	0	0	0	0
HCG17	0	0	1	0	0	0	0	0	0	0
HCG18	0	0	1	0	0	0	0	0	0	0
HCG20	0	1	0	0	1	0	1	0	0	1
HCP5	0	0	0	0	1	0	0	0	0	0
HCRTR2	0	0	1	0	0	0	0	0	0	0
HDAC5	0	0	0	0	0	0	0	0	1	0
HDAC9	0	1	1	0	0	0	0	0	0	0
HDLBP	0	1	0	0	0	0	0	0	0	0
HEATR3	0	0	0	0	0	1	0	0	0	0
HEATR4	0	0	1	0	0	0	0	0	0	0
HECW2	0	0	0	0	0	1	0	0	0	0
HELZ2	0	0	1	1	0	0	0	0	0	1
HHIP	0	0	0	0	0	1	0	0	0	0
HHLA1	0	0	0	1	0	0	0	0	0	0
HIBCH	0	0	0	0	0	0	1	0	1	0
HIC2	0	0	0	0	0	0	1	0	0	0
HIP1	0	0	1	0	0	0	0	0	0	0
HIVEP1	0	0	0	0	1	0	0	0	0	1
HLA-A	0	0	0	0	1	0	0	0	1	0
HLA-B	0	0	0	0	0	0	1	0	1	0
HLA-C	0	1	0	0	0	0	1	0	0	0
HLA-DOA	0	1	0	0	0	0	0	0	1	0
HLA-DOB	0	1	0	0	0	0	0	0	0	0
HLA-DPA1	1	1	0	0	0	0	1	0	1	1
HLA-DPB1	1	1	0	0	0	0	1	0	1	1
HLA-DPB2	0	0	0	0	0	1	0	0	0	1
HLA-DQA1	1	1	0	0	0	0	0	0	1	1
HLA-DQB1	0	1	1	0	0	0	1	0	0	0
HLA-DQB1-AS1	0	1	1	0	0	0	0	0	1	0
HLA-DRA	1	1	0	0	1	1	1	0	1	0
HLA-DRB1	0	0	1	0	0	0	1	0	0	0
HLA-E	0	0	0	0	0	1	0	0	0	0
HMCN1	0	0	0	0	0	1	0	0	0	1
HOGA1	0	0	0	0	0	0	0	0	0	1
HORMAD2	0	0	0	0	0	0	0	0	1	0
HOXA3	0	0	1	0	0	0	0	0	0	0
HOXB3	1	0	0	0	0	0	0	0	0	0
HPGD	0	0	0	0	0	1	0	0	0	0
HPS1	0	0	1	0	0	0	0	0	0	0
HPS4	0	0	0	0	0	0	0	0	0	1
HPSE2	0	0	1	0	0	0	0	0	0	0
HRNR	0	1	0	0	0	0	0	0	0	0
HS3ST4	0	0	0	0	0	1	0	0	0	0
HS6ST1	0	0	0	0	0	1	0	0	0	0
HSPA12A	0	1	0	0	0	0	0	0	0	0
HSPB9	0	1	0	0	0	0	0	0	1	0
HTD2	0	0	0	0	0	0	1	0	0	0
HTR3D	1	0	0	1	0	0	1	0	0	0
HTR4	0	0	0	0	0	0	0	0	1	0
HTR5A	0	0	0	0	0	0	1	0	0	0
HTR5A-AS1	0	0	0	0	0	0	1	0	0	0
HUNK	0	1	0	0	0	0	0	0	0	0
HYAL4	0	1	0	0	0	0	0	0	0	0
HYDIN	0	1	0	0	0	0	0	0	0	0
HYLS1	0	1	0	0	0	0	0	0	0	0
IBSP	1	0	0	0	0	0	0	0	0	0
ICAM1	0	0	0	0	0	0	0	1	0	0
ICAM3	0	0	0	0	1	0	0	0	0	0
ICAM4	0	0	0	0	0	0	0	1	0	0
ICAM5	0	0	0	0	0	1	0	0	0	0
ICE1	0	0	0	0	0	1	0	0	0	0
ICOS	0	1	0	0	0	0	0	0	0	0
ICOSLG	0	0	1	0	0	0	0	0	0	0
ID3	1	0	0	0	0	0	0	0	0	0
IDO2	0	0	0	0	0	1	0	0	0	0
IDUA	0	0	0	0	0	0	1	0	0	0
IFI30	0	1	0	0	0	0	0	0	0	0
IFIH1	0	0	0	0	0	1	0	1	1	1
IFT43	0	0	1	0	0	0	0	0	0	0
IGFBP-AS1	0	1	0	0	0	0	0	0	0	0
IKZF1	0	0	0	0	0	1	0	0	0	0
IKZF2	0	0	0	0	0	0	0	1	0	0
IKZF3	0	0	0	0	0	0	0	1	0	0
IKZF4	1	0	0	0	0	0	0	0	0	0
IL10	1	0	0	1	0	0	0	0	0	0
IL10RB	0	0	1	0	0	0	0	0	0	0
IL12A	0	0	0	0	1	0	0	0	0	0
IL12A-AS1	0	1	0	1	1	0	0	1	0	0
IL13	1	0	0	0	0	1	0	0	0	0
IL13RA1	0	0	0	0	0	0	1	0	0	0
IL17RA	0	0	1	0	0	0	0	0	0	0
IL17RC	0	1	1	0	0	0	0	0	0	0
IL17RE	0	0	1	0	0	0	0	0	0	0
IL17REL	0	0	1	0	0	0	0	0	0	0
IL19	1	0	0	1	0	0	0	0	0	0
IL1F10	0	0	0	1	0	0	0	0	0	0
IL1R1	1	0	1	0	0	0	0	0	0	0
IL1RAPL2	0	0	1	0	0	0	0	0	0	0
IL1RL1	1	0	0	0	0	0	0	0	0	0
IL2	0	0	0	0	0	0	0	0	1	0
IL21	0	0	0	0	0	0	0	1	0	0
IL21-AS1	0	0	1	0	0	1	0	0	0	0
IL23R	0	0	1	1	0	1	0	0	0	0
IL2RA	1	0	1	0	1	1	1	0	1	0
IL2RB	1	0	0	0	0	0	0	0	1	0
IL33	1	0	0	0	0	0	0	0	0	0
IL34	0	0	0	0	0	0	0	0	1	0
IL36A	0	0	0	1	0	0	0	0	0	0
IL36B	0	0	0	0	0	0	0	0	0	1
IL3RA	0	0	0	0	0	0	0	0	1	0
IL4R	1	0	0	0	0	0	0	0	0	0
IL6	0	0	0	0	1	0	0	0	0	0
IL6-AS1	0	0	0	0	1	0	0	0	0	0
IL6R	1	0	0	0	0	0	1	0	0	0
IL7R	1	0	0	0	1	0	0	0	0	0
ILDR1	1	0	0	0	0	1	0	0	0	0
ILDR2	0	0	0	0	0	0	0	0	1	0
ILF3	0	0	0	0	0	0	1	0	0	0
IMPG2	0	0	1	0	0	0	0	0	0	0
INAVA	0	0	1	0	1	0	0	0	0	0
INS	0	0	0	0	0	0	0	0	1	0
INS-IGF2	0	0	0	0	0	0	0	0	1	0
INSYN2B	0	0	0	1	0	0	0	0	0	0
IPCEF1	0	1	0	0	0	0	0	0	0	0
IPW	0	1	0	0	0	0	0	0	0	0
IQCJ-SCHIP1	0	1	0	0	0	0	0	0	0	0
IQGAP1	0	0	1	0	0	0	0	0	0	0
IQGAP2	1	0	1	0	0	1	0	0	0	0
IQGAP3	0	1	0	0	0	0	0	0	1	0
IQSEC3	0	0	1	0	0	0	0	0	0	0
IRAG2	1	0	0	0	0	0	0	0	0	0
IRF1	1	0	0	0	0	0	0	0	0	0
IRF1-AS1	1	0	0	0	0	0	0	0	0	0
IRF4	0	0	0	0	0	0	0	0	1	0
IRF5	0	0	1	1	0	1	1	1	0	1
IRGM	0	0	1	0	0	0	0	0	0	0
IRS2	0	0	0	1	0	0	0	0	0	0
IRX5	0	0	0	0	0	1	0	0	0	0
ISX	0	0	0	0	0	1	0	0	0	0
ITGA11	0	1	0	0	0	0	0	0	0	0
ITGA4	0	0	0	0	0	0	0	0	1	0
ITGA8	0	0	1	0	0	0	0	0	0	0
ITGAM	0	0	0	0	0	0	0	1	0	0
ITGAX	0	0	0	1	0	0	0	0	0	0
ITGB7	0	0	0	0	0	0	0	0	1	0
ITGB8	1	0	0	0	0	0	0	0	0	0
ITIH1	0	1	0	0	0	0	0	0	0	0
ITPK1	0	0	0	0	0	0	0	0	0	1
ITPKA	1	0	0	0	0	0	0	0	0	0
ITPKB	1	0	0	0	0	1	0	0	0	0
ITPR2	0	0	0	1	0	0	0	0	1	0
ITPR3	1	0	0	0	0	0	0	0	0	0
JAKMIP3	0	0	0	1	0	0	0	0	0	0
JAZF1	1	0	0	0	0	0	1	1	0	0
JAZF1-AS1	1	0	0	0	0	0	0	0	0	0
JDP2	0	0	1	0	0	0	1	0	0	0
JMJD1C	1	0	0	0	0	0	0	0	0	0
JMY	1	0	0	0	0	0	0	0	0	0
JPH3	0	0	1	0	0	0	0	0	0	0
KANK1	1	0	0	0	0	0	0	0	0	0
KAT2A	0	1	0	0	0	0	0	0	1	0
KATNAL1	0	1	0	0	0	0	0	0	0	0
KAZN	0	0	0	1	0	0	0	0	0	0
KBTBD13	0	0	1	0	0	0	0	0	0	0
KCNA7	0	0	0	0	0	0	1	0	0	0
KCND3	0	0	0	0	0	1	0	0	0	0
KCNE1	0	0	0	0	0	0	1	0	0	0
KCNH1	0	0	1	0	0	1	0	0	1	0
KCNH8	0	0	0	0	0	1	0	0	0	0
KCNJ11	0	0	0	0	0	1	0	0	0	0
KCNJ13	0	0	1	0	0	0	0	0	0	0
KCNJ15	1	0	0	0	0	0	0	0	1	0
KCNJ5	0	1	0	0	0	0	0	0	0	0
KCNJ6	0	1	0	0	0	0	0	0	0	0
KCNK1	0	0	1	0	0	0	0	0	0	0
KCNK12	0	0	0	0	0	0	0	0	1	0
KCNK15	0	0	0	0	0	0	0	0	0	1
KCNMA1	0	0	0	0	1	0	0	0	0	0
KCNMA1-AS1	0	0	0	0	1	0	0	0	0	0
KCNQ1	0	1	1	0	0	0	0	0	1	0
KCNQ4	0	0	0	0	0	1	0	0	0	0
KCNS1	0	0	1	0	0	1	0	0	1	0
KCNU1	0	0	0	0	0	1	0	0	0	0
KCTD16	0	0	0	0	0	1	0	0	0	0
KDM4A	0	0	0	0	0	0	1	0	0	0
KDM4B	0	0	1	0	0	0	0	0	0	0
KDM4C	0	0	1	0	0	0	0	0	0	0
KIAA0753	0	0	0	0	0	1	0	0	0	0
KIAA1109	1	1	0	0	0	1	1	0	0	0
KIAA1210	0	0	0	1	0	0	0	0	0	0
KIAA1217	0	0	1	0	0	0	0	0	0	0
KIAA2026	0	0	0	0	1	0	0	0	0	0
KIDINS220	0	0	0	0	0	1	0	0	0	0
KIF11	1	0	0	0	0	0	0	0	0	0
KIF14	0	0	0	0	0	0	0	0	0	1
KIF1B	0	0	0	0	1	0	0	0	0	0
KIF25	0	0	0	0	0	1	0	0	0	0
KIF26B	0	1	0	0	0	0	0	0	0	0
KIF4B	0	0	0	0	0	1	0	0	0	0
KIF6	1	0	0	0	0	0	0	0	0	0
KIR2DL4	0	0	0	1	0	0	0	0	0	0
KIR3DL2	0	0	1	0	0	0	0	0	0	0
KLC2	0	0	0	0	0	1	0	0	0	0
KLF12	1	0	0	0	0	0	0	0	0	0
KLHDC7A	0	0	1	0	0	0	0	0	0	0
KLHL1	0	0	1	0	0	0	0	0	0	0
KLHL18	0	1	0	0	0	0	0	0	0	0
KLHL29	0	0	0	1	0	0	0	0	1	0
KLHL5	0	0	1	0	0	0	0	0	0	0
KLK12	0	0	1	0	0	0	0	0	0	1
KLK13	0	0	1	0	0	0	0	0	0	0
KLK5	0	0	0	0	0	0	0	0	0	1
KLRC4	0	0	0	0	0	1	0	0	0	0
KLRC4-KLRK1	0	0	0	0	0	1	0	0	0	0
KLRG1	0	0	1	0	0	0	0	0	1	0
KNG1	0	0	0	0	0	1	0	0	0	0
KRI1	0	0	0	0	0	0	0	0	1	0
KRT18P55	0	1	0	0	0	0	0	0	0	0
KRT19	0	1	0	0	0	0	0	0	0	0
KRT2	0	1	0	0	0	0	0	0	0	0
KRT24	1	0	0	1	0	0	0	0	0	0
KRT81	1	0	0	0	0	0	0	0	0	0
KRT86	1	0	0	0	0	0	0	0	0	0
KRTAP10-10	0	0	0	0	0	0	1	0	0	0
KRTAP13-2	0	0	0	0	0	0	1	0	0	0
KRTAP25-1	0	0	0	0	0	0	0	0	1	0
KRTAP4-8	1	0	0	0	0	0	0	0	0	0
KYAT1	1	0	0	0	0	0	0	0	0	0
L2HGDH	0	0	0	1	0	0	0	0	0	0
LACC1	0	0	0	1	0	0	0	0	0	0
LAMA1	1	0	0	0	0	0	0	0	0	0
LAMC3	0	0	0	0	0	1	0	0	0	0
LAMP2	0	0	0	1	0	0	0	0	0	0
LAT2	0	0	1	0	0	0	0	0	0	0
LBP	0	0	1	0	0	0	0	0	0	0
LBR	0	0	0	1	0	0	0	0	0	0
LCE3D	0	0	0	0	0	1	0	0	0	0
LCLAT1	0	1	0	0	0	0	0	0	0	0
LCN10	0	0	0	0	0	0	0	0	0	1
LDLRAD4	0	0	0	0	0	0	0	0	1	0
LELP1	0	0	0	0	0	1	0	0	0	0
LENG1	0	0	0	0	0	0	1	0	0	0
LENG8	0	1	0	0	0	0	0	0	0	0
LENG9	0	1	0	0	0	0	0	0	0	0
LETMD1	1	0	0	0	0	0	0	0	0	0
LINC00299	1	1	0	0	0	0	0	0	0	0
LINC00303	0	0	1	0	0	1	0	0	1	0
LINC00384	0	1	0	0	0	0	0	0	0	0
LINC00385	0	1	0	0	0	0	0	0	0	0
LINC00393	0	0	0	0	0	0	0	0	1	0
LINC00534	0	0	0	0	0	0	0	0	1	0
LINC00578	1	0	0	0	0	0	0	0	0	0
LINC00681	1	0	0	0	0	0	0	0	0	0
LINC00824	0	0	0	1	0	0	1	0	0	0
LINC00880	0	1	0	0	0	0	0	0	0	0
LINC00881	0	1	0	0	0	0	0	0	0	0
LINC00996	0	0	0	0	0	0	1	0	0	0
LINC01039	0	0	0	0	0	0	0	0	1	0
LINC01050	0	1	0	0	0	0	0	0	0	0
LINC01063	1	0	0	0	0	0	0	0	0	0
LINC01088	1	0	0	0	0	0	0	0	0	0
LINC01098	0	1	0	0	0	0	0	0	0	0
LINC01124	0	0	0	0	0	1	0	0	0	0
LINC01135	0	0	0	0	0	1	0	0	0	0
LINC01147	0	0	0	0	1	0	0	0	0	0
LINC01149	1	0	0	0	0	0	0	0	1	0
LINC01179	0	1	0	0	0	0	0	0	0	0
LINC01182	0	1	1	0	0	0	0	0	0	0
LINC01220	0	1	0	0	0	0	0	0	0	0
LINC01237	1	0	0	1	0	0	0	0	0	0
LINC01250	0	0	1	0	0	1	0	0	0	0
LINC01285	0	0	0	0	0	0	1	0	0	0
LINC01378	0	1	0	0	0	0	0	0	0	0
LINC01387	0	0	1	0	0	0	0	0	0	0
LINC01509	0	0	0	0	0	1	0	0	0	0
LINC01556	0	0	0	0	0	1	0	0	0	0
LINC01674	0	0	1	0	0	0	0	0	0	0
LINC01833	0	1	0	0	0	0	0	0	0	0
LINC01841	0	0	0	0	0	1	0	0	0	0
LINC01923	0	0	0	0	0	0	0	0	1	0
LINC01934	0	1	0	0	0	0	0	0	0	0
LINC01948	0	0	1	0	0	0	0	0	0	0
LINC01965	0	0	0	0	0	0	0	0	1	0
LINC01967	0	0	0	0	1	0	0	0	0	0
LINC02005	1	0	0	0	0	0	0	0	0	0
LINC02029	1	0	0	0	0	0	0	0	0	0
LINC02036	0	0	1	0	0	0	0	0	0	0
LINC02042	0	1	0	0	0	0	0	0	0	0
LINC02147	0	1	0	0	0	0	0	0	0	0
LINC02207	0	0	1	0	0	0	0	0	0	0
LINC02208	0	0	1	0	0	0	0	0	0	0
LINC02220	1	0	0	0	0	0	0	0	0	0
LINC02248	0	0	1	0	0	0	0	0	0	0
LINC02254	0	0	0	0	0	0	0	0	1	0
LINC02341	0	0	0	0	0	1	0	0	0	0
LINC02356	0	0	0	0	0	0	1	0	0	0
LINC02380	0	0	0	0	0	0	0	0	1	0
LINC02408	0	0	1	0	0	0	0	0	0	0
LINC02571	0	0	0	1	0	1	0	0	0	0
LINC02578	0	0	1	0	0	0	0	0	0	0
LINC02580	0	1	0	0	1	0	0	0	0	0
LINC02606	0	1	0	0	0	0	0	0	0	0
LINC02620	1	0	0	0	0	0	0	0	0	0
LINC02628	0	0	0	0	0	0	0	0	1	0
LINC02656	0	1	0	0	0	0	1	0	0	0
LINC02699	0	0	0	0	0	1	0	0	0	0
LINC02741	0	0	1	0	0	0	0	0	0	0
LINC02757	1	0	0	0	0	0	0	0	0	0
LINC02762	0	0	1	0	0	0	0	0	0	0
LINC02768	0	0	1	0	0	0	0	0	0	0
LINC02777	1	0	0	0	0	0	0	0	0	0
LINC02943	0	0	0	1	0	0	0	0	0	0
LINC03004	0	0	1	0	0	0	0	0	0	0
LINC03009	1	0	0	0	0	0	0	0	0	0
LINC03019	1	0	0	0	0	0	0	0	0	0
LINC03031	0	1	0	0	0	0	0	0	0	0
LINS1	0	0	1	0	0	0	0	0	0	0
LIPA	0	0	1	0	0	0	0	0	0	0
LITAF	0	0	0	0	0	0	0	0	0	1
LMBR1	0	0	1	0	0	0	0	0	1	0
LMF1	0	0	1	0	0	0	0	0	0	0
LMO1	0	1	0	0	0	0	0	0	0	0
LMX1A	0	0	1	0	0	0	0	0	0	0
LNCNEF	0	0	0	0	0	0	0	0	0	1
LNCTAM34A	1	0	0	0	0	0	0	0	0	0
LOC100128770	0	0	0	0	0	1	0	0	0	0
LOC100129066	0	1	0	0	0	0	0	0	0	0
LOC100132078	0	0	1	0	0	0	0	0	0	0
LOC100134391	1	0	0	0	0	0	0	0	0	0
LOC100288637	1	0	0	0	0	0	0	0	0	0
LOC100294145	0	0	0	0	0	0	0	0	1	0
LOC100505498	0	0	0	0	0	1	0	0	0	0
LOC100506023	0	0	0	0	0	0	1	1	0	0
LOC100506274	0	1	0	0	0	0	0	0	0	0
LOC101927060	0	0	1	0	0	0	0	0	0	0
LOC101927325	0	1	0	0	0	0	0	0	0	0
LOC101927432	0	0	0	0	0	1	0	0	0	0
LOC101927467	0	0	0	0	0	0	0	0	1	0
LOC101927609	0	0	1	0	0	0	0	0	0	0
LOC101927687	0	0	0	0	1	0	0	0	0	0
LOC101927745	0	0	1	1	0	0	0	0	0	0
LOC101927770	1	0	0	0	0	0	0	0	0	0
LOC101927825	0	0	0	0	0	1	0	0	0	0
LOC101927840	0	1	0	0	0	0	0	0	0	0
LOC101928008	0	0	0	0	0	0	0	0	1	0
LOC101928032	0	0	0	0	0	0	0	0	1	0
LOC101928163	1	0	0	0	0	0	0	0	0	0
LOC101928354	0	0	1	0	0	0	0	0	0	0
LOC101928362	0	1	0	0	0	0	0	0	0	0
LOC101928512	1	0	0	0	0	0	0	0	0	0
LOC101928743	1	0	0	0	0	0	0	0	0	0
LOC101929048	0	1	1	0	0	0	0	0	0	0
LOC101929174	0	0	0	0	0	1	0	0	0	0
LOC101929460	0	0	0	0	0	1	0	0	0	0
LOC101929563	0	0	0	0	0	1	0	0	0	0
LOC101929710	0	0	0	0	0	0	0	0	0	1
LOC101929727	0	0	0	0	0	0	0	0	1	0
LOC102723331	0	0	1	0	0	0	0	0	0	0
LOC102723370	0	0	0	0	0	0	0	0	0	1
LOC102723409	0	0	1	0	0	0	0	0	0	0
LOC102723427	0	0	0	0	0	1	0	0	0	0
LOC102723446	0	0	0	0	0	0	0	0	1	0
LOC102723464	0	0	0	0	0	0	0	0	1	0
LOC102723675	1	0	0	0	0	0	0	0	0	0
LOC102723690	0	0	1	0	0	0	0	0	1	0
LOC102723759	1	0	0	0	0	0	0	0	0	0
LOC102723878	0	0	0	0	1	0	0	0	0	0
LOC102724194	0	0	0	0	0	1	0	0	0	0
LOC102724273	0	0	1	0	0	0	0	0	0	0
LOC102724389	0	1	0	0	0	0	0	0	0	0
LOC102724521	0	1	1	0	0	0	0	0	1	0
LOC102724710	0	0	1	0	0	0	0	0	0	0
LOC102724929	0	0	1	0	0	0	0	0	0	0
LOC102724945	0	0	1	0	0	0	0	0	0	0
LOC102725019	0	0	0	0	0	0	0	0	1	0
LOC102725159	0	1	0	0	0	0	0	0	0	0
LOC105369325	0	0	0	0	1	0	0	0	0	0
LOC105369391	0	1	0	0	0	0	0	0	0	0
LOC105369456	0	0	0	1	0	0	0	0	0	0
LOC105369565	0	0	0	0	0	1	0	0	0	0
LOC105369568	0	1	0	0	0	1	0	0	0	0
LOC105369699	0	1	0	0	0	0	0	0	0	0
LOC105369743	1	0	0	0	0	0	0	0	0	0
LOC105369781	1	0	0	0	0	0	0	0	0	0
LOC105369803	0	0	0	0	0	0	1	0	0	0
LOC105369844	0	1	0	0	0	0	0	0	0	0
LOC105369952	0	0	0	0	0	0	1	0	0	0
LOC105370027	0	0	1	0	0	0	0	0	0	0
LOC105370032	0	0	1	0	0	0	0	0	0	0
LOC105370067	0	0	1	0	0	0	0	0	0	0
LOC105370119	0	0	1	0	0	0	0	0	0	0
LOC105370150	1	0	0	0	0	0	0	0	0	0
LOC105370504	1	0	0	0	0	0	0	0	0	0
LOC105370740	0	0	1	0	0	0	0	0	0	0
LOC105370767	0	0	1	0	0	0	0	0	0	0
LOC105370768	0	0	1	0	0	0	0	0	0	0
LOC105370777	0	0	0	0	0	0	0	0	1	0
LOC105370832	0	0	0	0	0	0	0	0	0	1
LOC105370841	0	0	0	0	0	0	0	0	1	0
LOC105370982	0	1	0	0	0	1	0	0	1	0
LOC105370991	0	0	0	0	0	0	0	0	1	0
LOC105371024	0	1	0	0	0	0	0	0	0	0
LOC105371081	1	0	0	0	0	0	0	0	0	0
LOC105371082	0	0	1	0	1	1	0	0	0	1
LOC105371083	0	0	0	0	0	1	0	0	0	0
LOC105371296	0	0	0	0	1	0	0	0	0	0
LOC105371356	0	0	0	0	0	0	0	0	0	1
LOC105371362	0	0	0	0	0	0	0	0	1	0
LOC105371457	0	1	0	0	0	0	0	0	0	0
LOC105371520	0	0	1	0	0	0	0	0	0	0
LOC105371664	0	1	0	0	1	0	0	0	0	0
LOC105371750	0	0	0	1	0	0	0	0	0	0
LOC105371751	0	0	0	1	0	0	0	0	0	0
LOC105371965	0	0	0	0	0	1	0	0	0	0
LOC105372061	0	1	0	0	0	0	0	0	0	0
LOC105372146	0	0	0	0	1	0	0	0	0	0
LOC105372225	0	0	0	0	0	0	0	0	0	1
LOC105372255	0	0	1	0	0	0	0	0	0	0
LOC105372354	0	0	1	0	0	0	0	0	0	0
LOC105372412	0	0	1	0	0	0	0	0	0	0
LOC105372442	0	0	0	0	0	0	0	0	0	1
LOC105372479	0	0	0	0	0	1	0	0	0	0
LOC105372666	0	0	0	0	0	0	1	0	0	0
LOC105372717	0	0	1	0	0	0	0	0	0	0
LOC105372760	0	0	0	0	0	0	0	0	1	0
LOC105372926	0	0	1	0	0	0	0	0	0	0
LOC105372988	0	0	0	0	0	0	0	0	1	0
LOC105373086	1	0	0	0	0	0	0	0	0	0
LOC105373164	0	0	0	1	0	0	0	0	0	0
LOC105373215	0	0	1	0	0	0	0	0	0	0
LOC105373234	0	0	0	0	0	1	0	0	0	0
LOC105373252	1	0	0	0	0	0	0	0	0	0
LOC105373265	0	1	0	0	0	0	0	0	0	0
LOC105373284	0	0	0	0	0	1	0	0	0	0
LOC105373359	0	0	0	0	0	0	0	0	1	0
LOC105373387	0	0	0	0	0	1	0	0	0	0
LOC105373395	1	0	0	0	0	0	0	0	0	0
LOC105373421	0	0	0	0	0	1	0	0	0	0
LOC105373643	1	0	0	0	0	0	0	0	0	0
LOC105373693	0	1	0	0	0	0	0	0	0	0
LOC105373703	0	1	0	0	0	0	0	0	0	0
LOC105373724	0	0	0	0	0	0	0	1	1	0
LOC105373804	0	0	1	0	0	0	0	0	0	0
LOC105373831	0	0	1	0	0	0	0	0	0	0
LOC105373896	0	0	0	0	0	0	0	0	1	0
LOC105373971	0	1	0	0	0	1	0	0	0	0
LOC105374056	1	0	0	0	0	0	0	0	0	0
LOC105374083	0	1	0	0	0	0	0	0	0	0
LOC105374507	0	1	0	0	0	0	0	0	0	0
LOC105374536	0	0	0	0	0	1	0	0	0	0
LOC105374570	0	0	0	0	1	0	0	0	0	0
LOC105374780	0	0	0	0	0	0	0	1	0	0
LOC105375053	0	0	0	0	0	0	0	0	1	0
LOC105375151	0	0	0	0	0	1	0	0	0	0
LOC105375233	0	0	0	0	0	1	0	0	0	0
LOC105375410	0	1	0	0	0	0	0	0	0	0
LOC105375444	0	0	1	0	0	0	0	0	0	0
LOC105375523	0	1	0	0	0	0	0	0	0	0
LOC105375541	0	0	0	0	0	1	0	0	0	1
LOC105375660	1	0	0	1	0	0	0	0	0	0
LOC105375776	0	0	0	0	0	1	0	0	0	0
LOC105375911	0	0	0	0	1	0	0	1	0	0
LOC105375920	0	0	0	0	0	0	1	0	0	0
LOC105375964	1	0	0	0	0	0	0	0	0	0
LOC105375976	0	0	1	0	0	0	0	0	0	0
LOC105375983	0	0	0	0	0	1	0	0	0	0
LOC105376097	0	1	0	0	0	0	0	0	0	0
LOC105376345	0	0	1	0	0	0	0	0	0	0
LOC105376481	0	0	0	0	1	0	1	0	0	0
LOC105376533	0	0	1	1	0	0	1	0	0	0
LOC105376571	0	1	0	0	0	0	0	0	0	0
LOC105376613	0	1	0	0	0	0	0	0	0	0
LOC105376626	0	0	0	0	0	0	0	1	0	0
LOC105376817	0	0	0	0	0	0	0	0	0	1
LOC105376819	0	0	0	0	0	0	0	0	0	1
LOC105376823	0	0	1	0	0	0	0	0	0	0
LOC105376939	0	0	0	0	0	1	0	0	0	0
LOC105376982	0	0	0	0	0	1	0	0	0	0
LOC105377114	0	0	0	0	0	1	0	0	0	0
LOC105377123	0	1	0	0	0	0	0	0	0	0
LOC105377139	0	0	0	0	0	1	0	0	0	0
LOC105377462	0	0	0	0	0	0	1	0	0	0
LOC105377548	0	0	0	0	0	1	0	0	0	0
LOC105377785	0	0	0	0	0	1	0	0	0	0
LOC105377816	0	0	0	0	0	0	0	0	1	0
LOC105377905	0	0	1	0	0	0	0	0	0	0
LOC105377979	0	0	0	0	0	1	0	0	0	0
LOC105378018	0	0	1	0	0	0	0	0	0	0
LOC105378099	0	0	0	0	0	0	0	0	1	0
LOC105378102	0	0	0	1	0	0	0	0	0	0
LOC105378271	0	0	0	0	1	0	0	0	0	0
LOC105378299	0	0	0	0	0	0	0	1	0	0
LOC105378327	0	0	1	1	0	0	0	0	0	0
LOC105378465	1	0	0	0	0	0	0	0	0	0
LOC105378525	0	0	1	0	0	0	0	0	0	0
LOC105378641	0	0	1	1	0	0	0	0	0	0
LOC105378654	0	0	0	0	0	0	1	0	0	0
LOC105378796	0	0	0	0	0	1	0	0	0	0
LOC105378797	0	0	0	0	0	1	0	0	0	0
LOC105378925	0	0	0	0	1	0	0	0	0	0
LOC105379096	0	0	0	0	0	0	0	0	0	1
LOC105379107	0	1	0	0	0	0	0	0	0	0
LOC105379314	0	0	0	0	0	1	0	0	0	0
LOC105379375	0	0	0	0	0	1	0	0	0	0
LOC105379585	1	0	0	0	0	0	0	0	0	0
LOC105447645	0	0	0	0	0	1	0	0	1	0
LOC107983974	0	0	0	0	0	0	0	0	0	1
LOC107983976	1	0	0	0	0	0	0	0	0	0
LOC107984019	0	0	0	0	0	0	0	0	0	1
LOC107984079	0	0	0	0	0	0	1	0	0	0
LOC107984215	0	0	0	0	0	0	0	0	1	0
LOC107984307	0	0	0	1	0	0	0	0	0	0
LOC107984373	0	1	0	0	0	0	0	0	0	0
LOC107984412	0	0	0	0	0	0	1	0	0	1
LOC107984435	0	0	1	0	0	0	0	0	0	0
LOC107984626	0	0	0	1	0	0	0	0	0	0
LOC107984702	0	1	0	0	0	0	0	0	0	0
LOC107984704	0	0	1	0	0	0	0	0	0	0
LOC107984915	0	0	0	0	0	0	1	0	0	0
LOC107985147	0	0	0	0	0	1	0	0	0	0
LOC107985176	0	0	1	0	0	0	0	0	0	0
LOC107985224	0	0	0	0	0	1	0	0	0	0
LOC107985508	0	0	1	0	0	0	0	0	1	0
LOC107985511	0	0	0	0	0	0	0	0	0	1
LOC107985847	0	0	1	0	0	0	0	0	0	0
LOC107985876	0	1	0	0	1	0	0	0	0	0
LOC107985996	0	0	0	0	0	1	0	0	0	0
LOC107986009	0	0	0	0	0	1	0	0	0	0
LOC107986018	0	0	0	0	0	1	0	0	0	0
LOC107986092	0	0	0	0	0	0	0	1	0	0
LOC107986098	0	0	1	0	0	0	0	0	0	0
LOC107986298	0	0	0	0	0	0	0	0	0	1
LOC107986449	1	0	0	0	0	0	0	0	0	0
LOC107986462	0	0	0	0	0	0	0	0	1	0
LOC107986524	0	0	0	0	1	0	0	0	0	0
LOC107986529	0	1	0	0	0	0	0	0	0	0
LOC107986583	0	0	0	0	0	1	0	0	0	0
LOC107986594	1	0	0	0	0	0	0	0	0	0
LOC107986672	0	0	0	0	0	0	1	0	0	0
LOC107986766	0	0	1	0	0	0	0	0	0	0
LOC107986768	0	0	1	0	0	0	0	0	0	0
LOC107986772	1	0	1	0	0	0	0	0	0	0
LOC107986855	0	0	1	0	0	0	0	0	0	0
LOC107987046	1	0	0	0	0	0	0	0	0	0
LOC107987065	0	0	1	0	0	0	0	0	0	0
LOC107987166	0	0	0	0	1	0	0	0	0	0
LOC112267902	0	0	0	0	0	1	0	0	1	0
LOC112267962	0	0	0	0	0	1	0	0	0	0
LOC112267968	0	1	0	0	0	1	1	0	0	0
LOC112268087	0	1	0	0	0	0	0	0	0	0
LOC112268289	0	1	0	0	0	0	0	0	0	0
LOC124900165	0	1	0	0	0	0	0	0	0	0
LOC124900169	0	0	0	0	0	0	0	0	1	0
LOC124900291	0	0	0	0	0	1	0	0	1	0
LOC124900459	0	0	0	0	0	0	0	0	1	0
LOC124900545	0	1	0	0	0	0	0	0	0	0
LOC124900623	0	0	1	0	0	0	0	0	0	0
LOC124900647	0	0	0	0	0	1	0	0	0	0
LOC124900818	0	0	1	0	0	0	0	0	0	0
LOC124901056	0	1	0	0	0	0	0	0	0	0
LOC124901200	0	0	0	0	0	1	0	0	0	0
LOC124901298	1	0	0	0	1	1	0	0	1	0
LOC124901300	0	1	0	0	0	1	0	0	0	1
LOC124901301	1	1	0	0	0	0	0	0	1	1
LOC124901322	0	1	0	0	0	0	0	0	0	0
LOC124901361	0	0	0	0	0	0	0	1	0	0
LOC124901373	1	0	0	0	1	1	0	0	0	1
LOC124901388	0	0	0	0	0	0	0	0	1	0
LOC124901613	0	0	1	0	0	0	0	0	0	0
LOC124901659	0	0	0	0	0	0	0	0	1	0
LOC124901839	0	0	0	0	0	0	1	0	0	0
LOC124901889	1	0	0	0	0	0	0	0	0	0
LOC124901890	0	0	0	1	0	0	0	0	0	0
LOC124901905	0	0	1	0	0	0	0	0	0	0
LOC124901975	0	0	0	0	0	0	0	0	1	0
LOC124902020	0	0	0	0	1	0	0	0	0	0
LOC124902111	1	0	0	0	0	0	0	0	0	0
LOC124902114	0	1	0	0	0	0	0	0	0	0
LOC124902126	0	0	0	0	0	1	0	0	0	0
LOC124902138	0	0	0	0	0	1	0	0	0	0
LOC124902144	0	0	1	0	0	0	0	0	0	0
LOC124902310	0	0	0	0	0	1	0	0	0	0
LOC124902427	0	0	0	0	0	0	1	0	0	0
LOC124902436	0	0	1	1	0	0	0	0	0	0
LOC124902601	0	1	0	0	0	0	0	0	0	0
LOC124902646	0	0	1	0	0	0	0	0	0	0
LOC124902664	0	1	0	0	0	0	0	0	1	1
LOC124902692	0	0	0	0	0	1	0	0	0	0
LOC124902765	0	1	0	0	0	0	0	0	0	0
LOC124902786	1	0	0	0	0	0	0	0	0	0
LOC124902787	0	0	0	0	0	1	0	0	0	0
LOC124902790	0	0	0	0	0	1	0	0	0	0
LOC124902894	0	0	0	0	0	1	0	0	0	0
LOC124902897	0	0	1	0	0	0	0	0	0	0
LOC124902946	1	0	1	0	0	0	0	0	0	0
LOC124903169	0	1	0	0	0	0	0	0	0	1
LOC124903207	0	0	0	0	0	1	0	0	0	0
LOC124903321	0	0	0	0	0	0	1	0	0	0
LOC124903380	0	0	0	0	0	0	0	0	0	1
LOC124903459	0	0	1	0	0	0	0	0	0	0
LOC124903557	0	0	1	0	0	0	0	0	0	0
LOC124903631	0	0	0	0	0	1	0	0	0	0
LOC124903691	0	0	0	0	0	0	0	0	1	0
LOC124903741	0	0	0	0	1	0	1	1	0	1
LOC124903766	0	0	1	0	0	0	0	0	0	0
LOC124903851	0	0	0	0	0	1	0	0	0	0
LOC124903876	1	0	0	0	0	0	0	0	0	0
LOC124903923	1	0	0	0	0	0	0	0	0	0
LOC124904204	1	0	0	0	0	0	0	0	0	0
LOC124904270	0	0	0	0	0	0	0	0	1	0
LOC124904449	0	0	0	0	0	0	0	0	1	0
LOC124904475	0	0	0	1	0	0	0	0	0	0
LOC124904562	0	0	1	0	0	0	0	0	0	0
LOC124904603	0	0	0	0	0	0	0	0	1	0
LOC124904891	0	1	0	0	0	0	0	0	0	0
LOC124905055	0	0	1	0	0	0	0	0	0	0
LOC124905212	0	1	0	0	0	0	0	0	0	0
LOC124905237	1	0	0	0	0	0	0	0	0	0
LOC124905982	0	0	0	1	0	0	0	0	0	0
LOC124906180	0	0	1	0	0	0	0	0	0	0
LOC124906269	0	1	0	0	0	0	0	0	0	0
LOC124906278	0	0	0	0	0	0	1	0	0	0
LOC124907763	1	0	0	0	0	0	0	0	0	0
LOC124907901	0	0	0	0	0	0	0	0	1	0
LOC124909340	0	0	0	0	0	0	1	0	0	0
LOC124909415	0	0	0	0	0	1	0	0	0	0
LOC124909478	1	0	0	0	0	0	0	0	0	0
LOC124909489	0	0	0	0	0	1	0	0	0	0
LOC124909495	0	1	0	0	0	0	0	0	0	0
LOC283299	0	0	0	1	0	0	0	0	0	0
LOC285626	0	0	1	0	1	1	0	0	0	0
LOC339298	0	1	0	0	0	0	0	0	0	0
LOC339539	0	0	0	0	0	1	0	0	0	0
LOC400499	1	1	0	0	1	0	0	0	0	1
LOC554206	0	0	0	0	0	1	0	0	0	0
LOC642484	1	0	0	0	0	0	0	0	0	0
LONRF3	0	0	1	1	0	0	0	0	0	0
LOXHD1	0	0	0	0	0	1	0	0	0	0
LPAR3	0	1	0	0	0	0	0	0	0	0
LPP	1	1	0	0	0	0	0	0	0	1
LRBA	0	0	0	0	0	0	1	0	0	1
LRFN2	0	0	0	0	0	1	0	0	0	0
LRIG1	1	0	0	0	0	0	0	0	0	0
LRMDA	0	0	0	0	0	0	0	0	1	0
LRP1	1	0	0	0	0	0	0	0	0	0
LRP1B	1	0	1	1	0	0	1	0	0	0
LRP2	0	0	1	0	0	0	0	0	0	0
LRP4	0	0	0	0	0	1	0	0	0	0
LRRC23	0	0	1	0	0	0	0	0	0	0
LRRC27	0	0	1	0	0	0	0	0	0	0
LRRC36	0	0	1	0	0	0	0	0	0	0
LRRC37A2	0	0	1	0	1	1	0	0	0	0
LRRC53	0	0	1	0	0	0	0	0	0	0
LRRC61	0	1	0	0	0	0	0	0	0	0
LRRK2	0	0	0	1	0	0	0	0	0	0
LSAMP	0	1	0	0	0	0	0	0	0	0
LST1	0	0	0	1	0	0	0	0	0	0
LTBP1	0	1	0	0	0	0	0	0	0	0
LTF	0	0	1	1	0	0	0	0	0	0
LTN1	0	0	0	1	0	0	0	0	0	0
LUZP2	0	1	0	0	0	0	0	0	0	0
LY86-AS1	0	1	0	0	0	0	0	0	0	0
LYN	0	0	0	0	0	0	0	1	0	0
LYPD5	1	0	0	0	0	0	0	0	0	0
LYST	0	0	0	0	0	0	0	1	0	0
MAB21L4	0	0	0	0	0	0	1	0	0	0
MACF1	0	0	0	0	1	0	0	0	0	0
MACIR	0	0	0	0	0	0	1	0	0	0
MACROD2	0	0	1	0	0	0	1	0	1	0
MAF	0	1	0	0	0	0	0	0	0	0
MAGEA4	0	0	0	0	0	0	1	0	0	0
MAGEB10	0	0	1	0	0	0	0	0	0	0
MAGEB16	0	1	0	1	0	0	0	0	0	0
MAGEC2	0	1	0	0	0	0	0	0	0	0
MAGI1	0	0	0	0	0	1	0	0	0	0
MALT1	0	0	0	0	1	0	0	0	0	0
MAML1	0	0	0	0	0	1	0	0	0	0
MAML2	0	0	0	0	0	0	0	0	0	1
MAMLD1	0	1	0	0	0	0	0	0	0	0
MAMSTR	0	0	0	0	1	0	0	0	0	0
MAN1A1	0	0	1	0	0	0	0	0	0	0
MAN2A2	0	0	1	0	0	0	0	0	1	0
MAN2B1	0	0	1	0	0	0	0	0	0	0
MANBA	0	0	0	0	1	1	0	0	0	0
MAP2K6	0	1	0	0	0	0	0	0	0	0
MAP2K7	0	1	0	0	0	0	0	0	0	0
MAP3K11	0	0	0	0	0	1	0	0	0	0
MAP3K4	0	1	0	0	0	0	0	0	0	0
MAP3K5	0	0	0	0	0	0	0	0	1	0
MAP3K8	0	0	1	0	0	0	0	0	0	0
MAP4K3-DT	0	0	0	1	0	0	0	0	0	0
MAP9	0	1	0	0	0	0	0	0	0	0
MAPK1	0	0	0	0	1	0	0	0	0	0
MAPK10	0	1	0	0	0	0	0	0	0	0
MARCHF10	0	1	0	0	0	0	0	0	0	0
MAST3	0	0	0	0	0	1	0	0	0	0
MATN1	0	0	0	0	0	1	0	0	0	0
MBD5	0	0	1	1	0	0	0	0	1	0
MBOAT1	0	0	0	0	0	0	1	0	0	0
MCC	0	0	0	0	0	1	0	0	0	0
MCF2L2	0	0	0	1	0	0	0	0	0	0
MCHR2	0	0	0	0	0	1	0	0	0	0
MCM3	0	0	0	0	0	0	1	0	0	0
MCTP1	0	0	0	0	0	0	0	0	0	1
MDFIC	0	0	0	0	0	0	0	0	1	0
MDGA1	0	1	0	0	0	0	0	0	0	0
MECP2	0	0	1	0	0	0	0	0	0	0
MED1	1	0	0	0	0	0	0	0	0	0
MED12L	0	0	1	0	0	0	0	0	0	0
MEF2C	0	1	0	0	0	0	0	0	0	0
MEFV	0	0	0	0	0	0	0	0	1	0
MEG3	0	0	0	0	0	0	0	0	1	0
MEIS1	0	1	0	0	0	0	0	0	0	0
MERTK	0	0	0	0	1	0	0	0	0	0
METTL1	0	0	0	0	1	0	0	0	1	0
METTL22	0	0	1	0	0	0	0	0	0	0
MFF-DT	0	0	0	0	0	0	0	0	1	0
MFGE8	0	0	1	0	0	0	0	0	0	0
MFSD14B	0	1	0	0	0	0	0	0	0	0
MFSD6	0	0	0	0	0	0	0	0	0	1
MGC4859	0	0	1	0	1	0	0	0	0	0
MGMT	0	1	0	0	0	0	0	0	0	0
MIA-RAB4B	0	0	0	0	0	0	1	0	0	0
MIATNB	0	0	0	0	0	1	0	0	0	0
MICA	0	1	0	1	0	1	0	0	0	0
MICB	1	0	0	0	0	0	0	0	0	0
MICB-DT	0	1	0	0	0	1	0	0	0	0
MIPEP	0	1	0	0	0	0	0	0	0	0
MIPOL1	0	1	0	0	0	0	0	0	0	0
MIR1207	0	0	1	0	0	0	0	0	0	0
MIR181A1HG	0	0	0	0	0	1	0	0	0	0
MIR210HG	0	0	0	0	0	0	0	1	0	0
MIR3135B	0	1	0	0	0	0	0	0	0	0
MIR3189	0	0	0	0	0	1	0	0	0	0
MIR3202-2	0	0	1	0	0	0	0	0	0	0
MIR34AHG	1	0	0	0	0	0	0	0	0	0
MIR3692	0	0	0	0	0	0	0	0	1	0
MIR3936HG	1	0	1	1	0	1	0	0	0	0
MIR4330	1	0	1	0	0	0	0	0	0	0
MIR4432HG	0	0	0	0	0	0	0	0	1	0
MIR4480	0	0	0	1	0	0	0	0	0	0
MIR4722	0	1	0	0	0	0	0	0	0	0
MIR4757	0	0	0	0	0	1	0	0	0	0
MIR4761	0	0	0	0	0	0	1	0	0	0
MIR6086	0	0	1	0	0	0	0	0	0	0
MIR635	0	0	0	0	0	1	0	0	0	0
MIR6832	0	0	0	0	0	0	1	0	0	0
MIR6887	0	0	0	0	0	0	1	0	0	0
MIR6891	0	0	0	0	0	0	1	0	1	0
MIR7152	0	1	1	0	0	0	0	0	0	1
MIR99AHG	0	0	0	0	0	1	0	0	0	0
MLANA	0	0	0	0	1	0	0	0	0	0
MLH1	1	0	0	0	0	0	0	0	0	0
MLPH	1	0	0	0	0	0	0	0	0	0
MLX	0	0	0	0	0	0	0	0	1	1
MMEL1	0	1	0	0	0	0	1	0	0	1
MMP15	0	0	0	0	0	0	1	0	0	0
MMUT	0	1	0	0	0	0	0	0	0	0
MOB3B	0	1	0	0	0	0	0	0	0	0
MOCOS	0	0	1	0	0	0	0	0	0	0
MOG	0	0	1	0	0	0	0	0	0	0
MPEG1	0	1	0	0	0	1	0	0	0	0
MPHOSPH10	1	0	0	0	0	0	0	0	0	0
MPHOSPH6	0	1	0	0	0	0	0	0	0	0
MPHOSPH9	0	0	0	0	1	0	0	0	0	0
MPPE1	0	0	1	0	0	0	0	0	0	0
MPV17L2	0	0	0	0	1	0	0	0	0	0
MRGPRD	0	0	1	0	0	0	0	0	0	0
MRGPRE	0	1	0	0	0	0	0	0	0	0
MRNIP	0	1	0	0	0	0	0	0	0	1
MRNIP-DT	0	1	0	0	0	0	0	0	0	1
MROH2A	0	0	1	0	0	0	0	0	1	0
MROH2B	0	0	0	0	0	1	0	0	0	0
MROH7-TTC4	1	0	0	0	0	0	0	0	0	0
MROH8	0	0	0	0	0	0	1	0	0	0
MRPL35	1	0	0	0	0	0	0	0	0	0
MRPL37	0	0	1	0	0	0	0	0	0	0
MRPL9	0	0	1	0	0	1	1	0	0	0
MRPS2	0	0	0	0	0	0	0	0	1	0
MRPS35-DT	0	0	0	0	0	1	0	0	0	0
MS4A12	0	0	1	0	0	0	0	0	0	1
MS4A14	0	1	0	0	0	0	0	0	0	0
MS4A15	0	0	0	0	0	1	0	0	0	0
MS4A4A	0	0	0	0	0	0	0	0	1	0
MSGN1	0	0	0	0	0	1	0	0	0	0
MSH2	0	0	0	0	0	0	0	0	1	0
MSI2	0	0	1	1	0	0	0	0	0	0
MSMB	0	0	1	0	0	0	0	0	0	0
MSRA	0	0	0	0	0	1	0	0	0	0
MST1	0	0	1	0	0	0	0	0	0	0
MTCL1	0	0	0	0	0	1	0	0	0	0
MTF1	0	0	0	0	0	0	1	0	0	0
MTHFD2	0	0	1	0	0	0	0	0	0	0
MTMR4	0	0	0	0	0	0	0	0	0	1
MTRR	1	0	0	0	0	0	0	0	0	0
MTSS1	0	0	0	0	0	0	0	0	1	0
MUC12	0	0	1	0	0	0	0	0	0	0
MUC13	0	0	0	1	0	0	0	0	0	1
MUC16	0	0	1	0	0	0	0	0	0	0
MUC2	0	0	1	0	0	0	0	0	0	0
MUC22	0	0	0	0	0	1	0	0	0	0
MUC4	0	1	0	0	0	0	0	0	0	0
MUC7	0	1	0	0	0	0	0	0	0	0
MUS81	0	0	0	0	0	0	0	0	1	0
MX1	0	0	0	0	0	1	0	0	0	0
MXRA5	0	0	0	1	0	0	0	0	0	1
MYADML2	0	0	1	0	0	0	0	0	0	0
MYBPC3	1	0	0	0	0	0	0	0	0	0
MYCBPAP	0	0	0	0	0	1	0	0	0	0
MYH11	1	0	0	0	0	0	0	0	0	0
MYH15	0	1	0	0	0	1	0	0	0	0
MYH7B	0	0	0	0	0	1	0	0	0	0
MYH8	0	0	0	0	0	1	0	0	0	0
MYHAS	0	0	0	0	0	1	0	0	0	0
MYL12-AS1	0	0	0	1	0	1	0	0	1	0
MYL12B	0	0	0	1	0	1	0	0	1	0
MYL2	1	0	0	0	0	0	0	0	0	0
MYL4	0	0	1	0	0	0	0	0	0	0
MYNN	0	0	0	0	1	0	0	1	0	0
MYO15B	0	0	1	0	0	0	0	0	0	0
MYO16	0	0	0	0	0	1	0	0	0	0
MYO18A	0	0	0	0	0	0	0	0	0	1
MYO1E	0	0	0	0	0	1	0	0	0	0
MYO1G	0	1	0	0	0	1	0	0	0	0
MYO3B	1	0	0	0	0	0	0	0	0	0
MYOM1	0	0	0	0	0	0	0	0	1	0
MYOM3	1	0	0	0	0	0	1	0	0	0
MYOSLID-AS1	0	0	1	0	0	0	0	0	1	0
MYPN	0	0	1	0	0	0	0	0	0	0
MYRF	1	1	0	0	0	0	0	0	0	0
MYT1L	0	0	1	1	0	1	0	0	0	0
MZT2B	1	0	0	0	0	0	0	0	0	0
NAA11	1	0	0	0	0	0	0	0	0	0
NAA38	0	0	1	0	0	0	0	0	0	0
NAALADL2	0	0	0	0	0	0	1	0	1	0
NAALADL2-AS3	0	0	0	0	0	0	0	0	1	0
NAB2	1	0	0	0	0	0	0	0	0	0
NACA2	1	0	0	0	0	0	0	0	0	0
NACAD	0	0	0	0	0	0	0	0	0	1
NADSYN1	0	0	0	0	0	0	0	1	0	0
NALF1	1	0	0	0	0	0	0	0	0	0
NALF1-IT1	1	0	0	0	0	0	0	0	0	0
NAP1L3	0	0	1	0	0	0	0	0	0	0
NARS2	0	0	1	0	0	0	0	0	0	0
NATD1	0	0	0	0	0	0	0	0	1	0
NAV2	1	1	0	0	0	0	0	0	0	0
NCAM1	0	0	1	0	0	0	0	0	0	0
NCAM2	0	0	0	1	0	0	0	0	0	0
NCAPD2	0	0	0	1	0	0	0	0	0	0
NCAPH2	0	1	0	0	0	0	0	0	0	0
NCF2	0	0	0	0	0	0	0	1	0	0
NCF4	0	1	0	0	1	0	0	0	0	0
NCF4-AS1	0	1	0	0	0	0	0	0	0	0
NCR3	0	0	0	1	0	0	0	0	0	0
NDFIP1	1	0	0	0	1	0	0	0	0	0
NDUFA9	0	0	1	0	0	0	0	0	0	0
NDUFAF2	0	0	1	0	0	0	0	0	0	0
NDUFAF6	0	0	0	0	0	0	0	0	0	1
NDUFB6	0	0	0	0	0	1	0	0	0	0
NEDD4L	1	0	1	0	0	0	0	0	0	0
NEMP2	0	0	0	0	0	0	0	0	0	1
NFATC1	0	1	0	0	0	0	0	0	0	0
NFIA	0	1	0	0	0	0	0	0	0	0
NFKB1	0	0	1	0	0	0	0	0	0	0
NFKBIA	0	0	0	0	0	1	0	0	0	0
NFKBIE	0	0	0	0	0	0	1	0	0	0
NFKBIL1	0	1	0	0	0	0	0	0	0	0
NFU1	0	0	1	0	0	0	0	0	0	1
NFYA	0	0	0	0	0	1	0	0	0	0
NHLRC2	0	1	0	0	0	0	0	0	0	0
NHS	0	1	0	0	0	0	0	0	0	0
NHSL2	0	0	1	1	0	0	0	0	0	0
NID1	0	0	1	0	0	0	0	0	0	0
NIPAL2	1	0	0	1	0	0	0	0	0	0
NIPAL4	1	0	0	0	0	0	0	0	0	0
NKAIN2	0	0	0	1	0	0	0	0	0	0
NLGN1	1	0	0	0	0	0	0	0	0	0
NLRP12	0	0	0	1	0	0	0	0	0	0
NLRP14	0	0	0	0	0	1	0	0	0	0
NLRP8	0	1	0	0	0	0	0	0	0	0
NOD2	1	0	0	1	0	0	0	0	0	0
NOL4	0	0	0	0	0	0	0	0	1	0
NOPCHAP1	0	0	0	0	0	0	1	0	0	0
NOS1AP	0	0	0	0	0	0	0	0	0	1
NOS2	0	0	0	0	0	1	0	0	0	0
NOSTRIN	0	0	1	0	0	0	0	0	0	0
NOTCH1	0	0	0	0	0	1	0	0	0	0
NOTCH4	1	0	0	0	0	0	0	0	1	0
NOVA1-DT	0	0	1	0	0	0	0	0	0	0
NPAS2	1	1	0	0	0	0	0	0	0	0
NPAS2-AS1	1	1	0	0	0	0	0	0	0	0
NPHP3-AS1	0	0	1	0	0	0	0	0	0	0
NPPA	0	0	0	0	0	0	0	0	0	1
NPPA-AS1	0	0	0	0	0	0	0	0	0	1
NR1H3	0	0	0	0	0	0	1	0	0	0
NR1H4	0	1	0	0	0	0	0	0	0	0
NR3C2	0	1	0	0	0	0	0	0	0	0
NRDE2	0	0	0	0	0	1	0	0	0	1
NRG1	0	0	0	0	0	0	0	0	0	1
NRG3	0	0	0	0	0	1	0	0	0	0
NRXN3	0	0	0	0	0	1	0	0	0	0
NSMCE2	0	0	1	0	0	0	0	0	0	0
NT5DC4	1	0	0	0	0	0	0	0	0	0
NT5E	0	0	1	0	0	0	0	0	0	0
NTM	0	1	0	0	0	0	0	0	0	0
NTN1	1	0	0	0	0	0	0	0	0	0
NUAK2	0	0	0	1	0	0	0	0	0	0
NUB1	0	0	0	0	0	0	0	0	1	0
NUCB2	0	1	0	0	0	1	0	0	0	0
NUDT5	0	0	0	0	0	0	0	0	1	0
NUDT7	1	0	0	0	0	1	0	0	0	0
NUP210	0	0	1	0	0	0	0	0	0	0
NWD1	0	0	1	0	0	0	0	0	0	0
NXN	0	0	0	0	0	1	0	0	0	0
NXT2	0	0	1	0	0	0	0	0	0	0
OARD1	0	0	0	0	0	1	0	0	0	0
OAS2	0	1	0	0	0	0	1	0	0	0
OBSCN	0	0	0	0	0	1	0	0	0	0
ODF3B	0	0	0	0	1	0	0	0	0	0
OFCC1	0	0	0	1	0	0	0	0	0	0
OFD1	0	0	1	0	0	0	0	0	0	0
OLFM2	0	0	0	0	0	1	0	0	0	0
OPA1	0	1	0	0	0	0	0	0	0	0
OPRM1	0	1	0	0	0	0	0	0	0	0
OR10C1	0	0	0	0	0	1	0	0	0	0
OR10D3	0	0	0	0	0	1	0	0	1	0
OR10X1	0	1	0	0	0	0	0	0	0	0
OR11A1	0	0	0	0	0	1	0	0	0	0
OR11H6	0	1	0	0	0	0	0	0	0	0
OR11H7	0	1	0	0	0	0	0	0	0	0
OR12D2	0	0	0	0	0	1	0	0	1	0
OR1S1	0	0	0	0	0	0	0	0	0	1
OR2A5	0	0	1	0	0	0	0	0	0	0
OR2B11	0	0	1	1	0	1	0	0	1	0
OR2D2	0	0	0	0	0	0	0	0	1	0
OR2D3	0	0	0	0	0	0	0	0	0	1
OR2I1P	0	0	0	0	1	0	0	0	0	0
OR2J1	0	0	0	0	0	0	0	0	1	0
OR2J2	0	0	0	0	0	0	0	0	1	0
OR2W3	0	0	0	0	0	1	0	0	0	0
OR4A16	0	0	0	0	0	0	0	0	0	1
OR4C16	0	0	0	0	0	0	1	0	0	0
OR4D1	0	0	0	0	0	1	0	0	0	0
OR52B6	0	0	0	0	0	0	0	0	0	1
OR52K1	0	0	0	1	0	0	0	0	0	0
OR5AR1	0	0	0	0	1	0	0	0	0	0
OR5H1	0	1	0	0	0	0	0	0	0	0
OR5K4	0	0	0	0	0	1	0	0	0	0
OR5M1	0	0	0	0	0	0	1	0	0	0
OR6C74	0	0	0	0	0	1	0	0	0	0
OR6N1	0	1	0	0	0	0	0	0	0	0
OR6Q1	0	0	0	1	0	0	0	0	0	0
OR8G1	0	0	0	1	0	1	0	0	0	0
OR8K1	0	0	0	0	0	0	1	0	0	0
OR8S1	0	0	0	0	0	1	0	0	0	0
OR9Q1	0	0	0	1	0	0	0	0	0	0
OSBP2	0	0	0	0	0	1	0	0	0	0
OSR1	0	0	0	0	0	1	0	0	0	0
OTOF	0	0	0	1	0	0	0	0	0	0
OTUD7A	0	1	0	0	0	0	0	0	0	0
OTULINL	1	0	0	0	0	0	0	0	0	0
OVCH1	0	0	1	0	0	0	0	0	0	0
OVCH1-AS1	0	0	1	0	0	0	0	0	0	0
OVCH2	0	0	1	1	0	0	1	0	0	0
P2RX5	0	1	0	0	0	0	0	0	0	0
P2RX5-TAX1BP3	0	1	0	0	0	0	0	0	0	0
P2RX7	0	0	1	0	0	0	0	0	0	0
P2RY11	0	0	1	0	0	0	0	0	0	0
PADI4	0	0	0	0	0	0	1	0	0	0
PALD1	0	0	0	0	0	1	0	0	0	0
PALLD	0	0	1	0	0	0	0	0	0	0
PAPOLG	0	0	0	0	0	0	1	0	0	0
PAPSS1	0	0	0	0	0	1	0	0	0	0
PARD3B	0	0	0	0	0	1	0	0	0	0
PARM1	0	0	0	0	0	0	0	0	1	0
PARP10	0	0	0	0	1	0	0	0	0	0
PAX8	0	0	0	0	0	0	0	0	0	1
PAXIP1	0	1	0	0	0	0	0	0	0	0
PAXIP1-AS2	0	1	0	0	0	0	0	0	0	0
PCDH11X	0	1	0	0	0	1	0	0	0	0
PCDHGA1	1	0	0	0	0	0	0	0	0	0
PCDHGA2	1	0	0	0	0	0	0	0	0	0
PCDHGA3	1	0	0	0	0	0	0	0	0	0
PCED1B	0	1	0	0	0	0	0	0	0	0
PCK1	0	1	0	0	0	0	0	0	0	0
PCLO	0	0	0	0	0	1	0	0	0	0
PCP4	0	0	1	0	0	0	0	0	0	0
PCSK2	0	0	0	0	0	0	0	0	1	0
PCSK5	0	1	0	0	0	0	0	0	0	0
PDCD6IP	0	1	0	0	0	0	0	0	0	0
PDE10A	0	0	0	1	0	1	0	0	0	0
PDE2A	0	0	1	0	0	0	0	0	0	0
PDE2A-AS1	0	0	1	0	0	0	0	0	0	0
PDE3A	0	0	1	0	0	1	0	0	0	0
PDE4B	0	1	0	0	0	0	0	0	0	0
PDE4DIP	1	0	0	0	0	0	0	0	1	0
PDE9A	0	0	1	0	0	0	0	0	0	0
PDXP	0	0	0	1	0	0	0	0	0	0
PDXP-DT	0	0	0	1	0	0	0	0	0	0
PDZD2	0	0	1	0	0	1	0	0	0	1
PEBP4	1	0	0	0	0	0	0	0	0	0
PELI1	0	0	1	0	0	0	0	0	0	0
PELP1	0	0	0	0	0	1	0	0	0	0
PER3	1	0	0	0	0	0	0	0	0	0
PEX14	1	0	0	0	0	0	0	0	0	0
PGAP6	0	0	0	0	0	0	0	0	1	0
PGLS-DT	0	0	0	0	0	0	0	0	1	0
PGM1	0	0	0	1	0	0	0	0	0	0
PGPEP1L	0	0	0	0	0	0	1	0	1	0
PHACTR2	0	0	0	0	0	1	0	0	0	0
PHEX	0	0	0	0	0	1	0	0	0	0
PHF19	0	0	0	0	0	0	1	0	0	0
PHF24	0	0	0	0	0	0	1	0	0	0
PHF5A	1	0	0	0	0	0	0	0	0	0
PHLDB1	0	1	0	0	0	0	0	0	0	0
PHLPP1	0	0	1	0	0	0	0	0	0	0
PHRF1	0	0	0	0	0	0	0	1	0	0
PHTF1	0	0	0	0	0	0	1	0	0	0
PHYKPL	0	1	0	0	0	0	0	0	0	0
PI16	0	0	0	0	0	1	0	0	0	0
PID1	0	0	0	0	0	1	0	0	0	0
PIERCE1	0	0	0	0	0	0	0	0	1	0
PIEZO1	0	1	0	1	0	0	0	0	0	0
PIF1	1	0	0	0	0	0	0	0	0	0
PIGC	0	0	0	0	0	1	0	0	0	0
PIGN	0	0	1	0	0	0	0	0	0	0
PIGO	0	0	0	0	0	1	0	0	0	0
PIK3AP1	0	0	1	0	0	1	0	0	0	0
PIK3R1	1	0	0	0	0	0	0	0	0	0
PIK3R5	0	0	0	1	0	0	0	0	0	0
PINCR	0	0	0	0	0	1	0	0	0	0
PINK1	0	0	0	0	0	0	1	0	0	0
PINK1-AS	0	0	0	0	0	0	1	0	0	0
PIP4K2B	0	0	1	0	0	0	0	0	0	0
PIP5K1B	0	1	0	0	0	0	0	0	0	0
PITPNA	0	1	0	0	0	0	0	0	0	0
PITPNM3	0	0	0	0	0	0	0	0	1	0
PITX1-AS1	0	0	1	0	0	0	0	0	0	0
PKD1L1	0	0	0	0	0	1	0	0	0	0
PKD1L2	1	0	1	1	0	0	0	0	0	0
PLA2G2C	0	0	0	0	0	0	0	0	0	1
PLA2G2D	0	0	0	0	0	0	1	0	0	0
PLAC8L1	1	0	0	0	0	0	0	0	0	0
PLCB1	0	0	0	0	0	0	0	0	1	0
PLCL2	0	0	0	0	1	0	1	0	0	0
PLD2	0	0	0	0	0	0	0	1	0	0
PLD5	0	0	0	0	0	1	0	0	0	0
PLEKHA4	1	0	0	0	0	0	0	0	0	0
PLEKHG4B	1	0	0	0	0	1	0	0	0	0
PLEKHG7	0	0	1	0	0	0	0	0	0	0
PLEKHH1	0	0	0	0	0	1	0	0	0	1
PLGRKT	0	0	0	0	0	0	0	0	0	1
PLPP7	0	1	0	0	0	0	0	0	0	0
PLXNA4	0	1	0	0	0	0	0	0	0	0
PLXNB2	0	0	0	0	0	0	0	0	0	1
PM20D1	0	0	1	0	0	0	0	0	0	0
PMFBP1	1	0	0	0	0	0	0	0	0	0
PMS2CL	0	1	0	0	0	0	0	0	0	0
PNLIPRP2	1	1	1	0	0	1	0	0	0	0
PNPLA7	0	0	0	0	0	1	0	0	0	0
POLI	1	0	0	0	0	1	0	0	0	0
POLR1C	0	1	0	0	0	0	1	0	0	0
POMZP3	1	0	0	0	0	0	0	0	0	0
POPDC3	0	0	0	0	1	0	0	0	0	0
PPAN-P2RY11	0	0	1	0	0	0	0	0	0	0
PPARG	0	0	0	0	0	1	0	0	0	0
PPARGC1A	0	0	1	0	0	0	0	0	0	0
PPIAP59	0	1	0	0	0	0	0	0	0	0
PPIE	1	0	0	0	0	0	0	0	0	0
PPIG	0	0	1	1	0	0	0	0	0	0
PPM1H	0	0	1	0	0	0	0	0	0	0
PPP1R14C	0	1	0	0	0	0	0	0	0	0
PPP1R15A	0	0	0	0	0	0	0	0	1	0
PPP1R36	0	0	0	0	0	0	0	0	1	0
PPP1R7	0	1	0	0	0	1	0	0	0	0
PPP2R2C	0	0	1	0	0	1	0	0	0	0
PPP4R3A	0	1	0	1	0	0	0	0	0	0
PRAM1	1	1	0	0	0	0	0	0	1	0
PRAMEF20	0	0	1	0	0	0	0	0	0	0
PRDM11	1	0	0	0	0	0	0	0	0	0
PRELID3A	0	1	0	0	0	0	0	0	0	0
PRH1	1	0	1	0	0	0	0	0	0	0
PRH1-PRR4	1	0	1	0	0	0	0	0	0	0
PRH1-TAS2R14	1	0	1	0	0	0	0	0	0	0
PRKAR1A	0	0	0	0	0	1	0	0	1	0
PRKCB	0	0	1	0	0	1	0	0	0	0
PRKCE	0	0	0	0	0	0	0	0	1	0
PRKCH	0	0	0	0	0	0	1	0	0	0
PRKCQ	1	0	1	0	0	1	0	0	0	1
PRKCQ-AS1	1	0	0	0	0	0	0	0	0	0
PRKD2	0	0	0	0	0	0	0	0	1	0
PRKN	0	0	0	0	0	0	0	0	1	0
PRMT8	0	0	0	0	0	0	0	0	1	0
PRND	0	0	0	1	0	0	0	0	0	0
PRODH	1	0	0	0	0	0	0	0	0	0
PRR5	0	1	0	0	0	1	0	0	0	0
PRR5L	1	0	0	0	0	0	0	0	0	0
PRRC2A	0	0	0	0	0	1	1	0	1	0
PRTFDC1	1	0	0	0	0	0	0	0	0	0
PRTG	0	0	0	0	0	1	0	0	0	0
PRTN3	0	0	0	1	0	0	0	0	0	0
PRUNE2	1	0	1	0	0	0	0	0	0	0
PSD3	0	0	0	0	0	0	1	0	0	0
PSD4	1	0	0	0	0	0	0	0	0	1
PSG11	0	0	0	0	0	0	0	0	1	0
PSG9	1	0	0	0	0	0	0	0	0	0
PSMB1	0	0	0	0	0	0	0	0	1	0
PSMD13	1	0	0	0	0	0	0	0	0	0
PSORS1C1	0	0	0	0	0	0	0	0	0	1
PTCHD1-AS	0	1	1	0	0	1	0	0	1	0
PTCHD3	0	1	0	1	0	0	0	0	0	0
PTGFR	0	0	0	0	0	1	0	0	0	0
PTGR1	0	0	0	0	0	1	0	0	1	0
PTPA	1	0	0	0	0	0	0	0	0	0
PTPN2	0	1	0	0	0	1	1	0	1	0
PTPN22	0	0	0	0	0	0	1	1	1	1
PTPRB	0	0	0	0	0	0	0	0	1	0
PTPRD	1	0	1	1	0	0	0	0	0	1
PTPRG	0	0	0	1	0	0	0	0	0	0
PTPRH	0	0	0	0	0	1	0	0	0	0
PTPRK	1	0	0	0	0	0	0	0	0	0
PTPRM	0	1	0	0	0	0	0	0	0	0
PTPRT	0	0	0	0	0	1	1	0	0	0
PUDP	1	0	0	1	0	0	0	0	1	0
PUS10	0	1	1	1	0	0	0	0	0	0
PUS3	0	1	0	0	0	0	0	0	0	0
PVR	0	0	0	0	1	0	0	0	0	0
PVT1	0	0	1	0	1	0	0	0	0	0
PXDN	0	0	0	0	0	1	0	0	0	0
PXK	0	0	0	0	0	0	0	1	0	0
PYHIN1	0	1	0	0	0	0	0	0	0	0
QPRT	0	1	0	0	0	0	0	0	0	0
QRICH2	0	0	0	0	0	1	0	0	0	0
RAB39A	1	0	0	0	0	0	0	0	0	0
RAB4B	0	0	0	0	0	0	1	0	0	0
RAB4B-EGLN2	0	0	0	0	0	0	1	0	0	0
RABEP1	0	0	0	0	0	0	1	0	0	0
RABL6	0	0	0	0	0	1	0	0	0	0
RAD50	1	0	0	0	0	0	0	0	0	0
RAD51B	1	0	0	0	0	0	1	1	0	1
RAG1	0	0	0	0	1	0	0	0	0	0
RANBP2	1	0	0	1	0	0	0	0	0	0
RAP1A	0	0	1	0	0	0	0	0	0	0
RARB	0	1	0	0	0	0	0	0	0	0
RARS1	0	0	1	0	0	0	0	0	0	0
RASA3	0	0	0	1	0	0	0	0	0	0
RASA3-IT1	0	0	0	1	0	0	0	0	0	0
RASGEF1C	0	0	0	1	0	0	0	0	0	0
RASGRP1	0	0	0	0	0	0	1	0	1	1
RASL12	0	0	1	0	0	0	0	0	0	0
RASSF3	0	0	0	0	0	0	1	0	0	0
RAVER1	0	0	0	0	1	0	0	0	0	0
RBBP5	0	0	0	0	0	0	0	0	1	0
RBFOX1	0	1	1	1	0	0	0	0	1	0
RBFOX3	1	0	0	0	0	1	0	0	0	0
RBM17	0	0	0	0	0	0	0	0	1	0
RBM41	0	0	1	0	0	0	0	0	1	0
RBM47	0	0	0	0	0	1	0	0	0	0
RBMS1	0	0	1	0	0	0	0	0	0	0
RBPJ	0	0	0	0	0	0	1	0	0	0
RCAN1	0	0	0	0	0	0	1	0	0	0
RCAN3	0	1	0	0	0	0	0	0	0	0
RCC1L	0	0	1	0	0	0	0	0	0	0
RCL1	1	0	0	0	0	0	0	0	0	0
RDH8	0	0	1	0	0	0	0	0	0	0
REELD1	0	1	0	0	0	0	0	0	0	0
REL	0	0	0	0	0	0	1	0	0	0
REL-DT	0	0	0	0	0	1	0	0	0	0
RERE	1	0	0	0	0	0	0	0	0	1
REST	0	0	0	0	0	0	0	0	1	0
REV3L	0	0	0	0	0	1	0	0	0	0
RGL1	1	1	0	0	0	0	0	0	0	0
RGMA	0	0	0	1	0	1	0	0	0	0
RGS14	0	0	0	0	1	0	0	0	0	0
RGS2	0	0	1	0	0	0	0	0	0	0
RGS6	0	0	1	0	0	0	0	0	0	0
RGS7	0	0	0	1	0	0	0	0	0	0
RGSL1	0	0	1	0	0	0	0	0	0	0
RHBG	1	0	0	0	0	0	0	0	0	1
RIBC2	0	0	0	0	0	0	0	0	0	1
RIC1	1	0	0	0	0	0	0	0	0	0
RIN2	0	0	0	0	0	0	0	0	0	1
RIN3	1	0	0	0	0	0	0	0	0	0
RINL	0	0	0	0	0	0	0	0	0	1
RIPOR2	0	0	1	0	0	0	0	0	0	0
RMDN1	0	0	0	0	0	1	0	0	0	0
RMI2	0	0	0	0	0	1	0	0	0	0
RNASE9	0	0	0	0	0	0	0	0	1	0
RNASEL	0	0	1	0	0	0	0	0	0	0
RNASET2	0	0	0	0	0	0	0	0	0	1
RNF114	0	0	0	0	0	1	0	0	0	0
RNF130	0	1	0	0	0	0	0	0	0	0
RNF145	0	0	0	0	0	1	0	0	0	0
RNF165	0	1	0	0	0	0	0	0	0	0
RNF186	0	0	1	0	0	0	0	0	0	0
RNF213	0	0	0	0	1	0	0	0	0	0
RNF217-AS1	1	0	0	0	0	0	0	0	0	0
RNF32	0	0	1	0	0	0	0	0	1	0
RNLS	0	0	0	0	0	0	0	0	1	0
ROBO3	0	0	1	0	0	0	0	0	0	0
ROR2	1	0	0	0	0	0	0	0	0	0
RORA	1	0	1	0	0	0	0	0	1	0
RORC	1	0	0	0	0	0	0	0	0	0
RP1L1	0	0	0	0	0	0	1	0	0	0
RPH3AL	0	0	0	1	0	0	0	0	0	0
RPL35	0	0	0	0	0	0	0	0	1	0
RPP14	0	0	0	0	0	0	1	0	0	0
RPS6KB1	0	0	0	0	1	0	0	0	0	0
RPS6KC1	0	0	0	0	0	0	0	0	1	0
RPS6KL1	0	1	0	0	0	0	0	0	0	0
RPUSD4	0	0	0	0	0	0	0	0	0	1
RREB1	0	0	0	0	1	0	0	0	1	0
RTKN2	0	0	1	0	0	0	0	0	0	0
RTL4	0	0	1	0	0	0	0	0	0	0
RUBCNL	0	0	0	0	0	1	0	0	0	0
RUNX3	1	0	0	0	0	1	0	0	1	0
RUNX3-AS1	0	0	0	0	0	1	0	0	1	0
RXRA	0	1	0	0	0	0	0	0	0	0
RYR2	0	1	0	0	0	0	0	0	0	0
RYR3	0	0	0	1	0	0	0	0	0	0
SACS	1	0	0	0	0	0	0	0	0	0
SAE1	0	0	0	0	1	0	0	0	0	0
SAMD12	0	1	0	0	0	0	0	0	0	0
SAMD3	0	0	0	0	0	1	0	0	0	0
SAMD5	0	1	0	0	0	0	0	0	0	0
SAMD8	1	0	0	0	0	0	0	0	0	0
SANBR	0	0	1	0	0	0	0	0	0	0
SART1	0	0	0	0	0	1	0	0	0	0
SASH1	0	1	0	0	0	0	0	0	0	0
SBF2	0	0	0	0	0	0	0	0	1	0
SBK1	0	0	0	0	0	1	0	0	0	0
SC5D	0	1	0	0	0	0	0	0	0	0
SCAMP5	0	0	0	0	0	0	0	1	0	0
SCAPER	0	0	1	0	0	0	0	0	0	0
[truncated: 547 more rows]
