# Supplementary material for: Identifying a Common Autoimmune Gene Core as a Tool for Verifying Biological Significance and Applicability of Polygenic Risk Scores
Source: Int J Mol Sci. 2026 Jan 5;27(1):543. doi: 10.3390/ijms27010543 (PMC12786532; doi:10.3390/ijms27010543)
Supplement: Supplementary file 1 [file ijms-27-00543-s001.zip › S6 selected_genes_annotated_VEP (1) (1).xlsx]

## Sheet: Sheet1
rsID	Gene	Diagnosis	Source	effect_weight	missense/nonsense	consequence	Analysis for gentics	Analysis of protein and immune effect	Analysis for exon variants	Analysis for intron/exom regulome	PMID
rs11755527	BACH2	type 1 diabetes mellitus	PGS000022	0.122218	other	intron				6
rs2325291	BACH2	asthma	PGS000799	1.0989	other	intron				7
rs1847472	BACH2	asthma	PGS001345	-0.00160238	other	intron				7
rs72928038	BACH2	asthma	PGS001345	-0.0264953	other	intron				1f
rs58521088	BACH2	asthma	PGS002248	1.11	other	intron				7
rs597325	BACH2	systemic lupus erythematosus	PGS004917	0.173953	other	intron				7
rs597325	BACH2	systemic lupus erythematosus	PGS000328	0.076961	other	intron				7
rs6454802	BACH2	type 1 diabetes mellitus	PGS001296	0.0293828	other	intron				7
rs1504215	BACH2	asthma	PGS004252	0.08	other	intron				1f
rs11755527	BACH2	`	PGS001043	0.00687615	other	intron				6
rs597325	BACH2	systemic lupus erythematosus	PGS003756	0.0953102	other	intron				7
rs72928038	BACH2	type 1 diabetes mellitus	PGS000869	0.182322	other	intron				1f
rs597325	BACH2	systemic lupus erythematosus	PGS003755	0.0953102	other	intron				4
rs12212193	BACH2	multiple sclerosis	PGS000809	0.0861777	other	intron				1f
rs597325	BACH2	systemic lupus erythematosus	PGS000772	0.00845506	other	intron				7
rs644940	BACH2	type 1 diabetes mellitus	PGS004117	-0.1182	other	intron				2b
rs72928038	BACH2	multiple sclerosis	PGS004699	-0.143524	other	intron				1f
rs597325	BACH2	systemic lupus erythematosus	PGS000771	0.0905818	other	intron				7
rs72928038	BACH2	type 1 diabetes mellitus	PGS000024	0.182322	other	intron				1f
rs3757247	BACH2	Thyrotoxicosis	PGS001042	0.0343483	other	intron				5
rs11755527	BACH2	type 1 diabetes mellitus	PGS000021	0.12	other	intron				7
rs644940	BACH2	type 1 diabetes mellitus	PGS004132	-0.1182	other	intron				7
rs41521946	BTNL2	colitis	PGS001306	0.00293245	missense	intron	The SNP of rs41521946 and rs28362677 showed a significant change in their associations with mutations, and the genotype P values of rs41521946 (AC+AA)/CC Among the four SNP, the first three SNP were in Hardy-Weinberg equilibrium, and a multivariate logistic regression analysis was used to correlate them with knee osteoarthritis	-	-	1f	· 31933783
rs3763317	BTNL2	celiac disease	PGS001894	-0.00911798	other	other				7
rs9268480	BTNL2	rheumatoid arthritis	PGS001875	-1.09352e-05	other	intron				1f
rs2076525	BTNL2	rheumatoid arthritis	PGS001875	-0.000115153	other	intron				1f
rs2076524	BTNL2	rheumatoid arthritis	PGS001875	-6.25992e-05	other	intron				1f
rs3763317	BTNL2	rheumatoid arthritis	PGS001875	0.098271	other	other				7
rs3763308	BTNL2	rheumatoid arthritis	PGS004326	-0.71059	other	intron				1f
rs3117116	BTNL2	multiple sclerosis	PGS001831	-0.000100256	other	intron				1f
rs3817963	BTNL2	multiple sclerosis	PGS001831	-0.00127013	other	intron				1f
rs9268494	BTNL2	multiple sclerosis	PGS001831	-0.0576155	other	exon	assosiation with pulmonary tuberculosis	-	-	1f	· PMID: 22417159
rs9268499	BTNL2	multiple sclerosis	PGS001831	-0.0111119	other	other				7
rs3806155	BTNL2	type 1 diabetes mellitus	PGS004173	-0.00246718	other	intron				1f
rs2076530	BTNL2	rheumatoid arthritis	PGS001310	0.0242212	missense	intron	The primary disease-associated variant (rs2076530; P(TDT) = 3 x 10(-6), P(case-control) = 1.1 x 10(-8); replication P(TDT) = 0.0018, P(case-control) = 1.8 x 10(-6)) represents a risk factor that is independent of variation in HLA-DRB1.	A transition constituting rs2076530 leads to the use of a cryptic splice site located 4 bp upstream of the affected wild-type donor site. Transcripts of the risk-associated allele have a premature stop in the spliced mRNA. The resulting protein lacks the C-terminal IgC domain and transmembrane helix, thereby disrupting the membrane localization of the protein, as shown in experiments using green …		1f	· PMID: 15735647
rs116522341	BTNL2	type 1 diabetes mellitus	PGS000024	1.23837	other	intron				1f
rs2076530	BTNL2	rheumatoid arthritis	PGS001309	0.0124912	missense	intron	-	-	-	1f
rs3806155	BTNL2	type 1 diabetes mellitus	PGS004174	-0.00287454	other	intron				1f
rs3763317	BTNL2	psoriasis	PGS001871	0.00291215	other	other				7
rs3806155	BTNL2	type 1 diabetes mellitus	PGS004175	-0.00307442	other	intron				1f
rs6926737	BTNL2	psoriasis	PGS001313	0.00111799	other	other				6
rs3806155	BTNL2	type 1 diabetes mellitus	PGS004172	-0.0036077	other	intron				1f
rs9652601	CLEC16A	systemic lupus erythematosus	PGS003960	0.157004	other	intron				1f
rs2041670	CLEC16A	systemic lupus erythematosus	PGS003960	0.165514	other	intron	Four SNPs located in intron 19 of the CLEC16A gene were found associated. We could replicate the finding for SNP rs725613 and were able to show for the first time the association of rs2041670, rs2080272 and rs998592 with MS.	-	-	1b	· PMID: 20849399
rs17806299	CLEC16A	asthma	PGS000799	1.11111	other	intron				1f
rs6498142	CLEC16A	asthma	PGS001345	0.00523259	other	intron				1f
rs36045143	CLEC16A	asthma	PGS001345	-0.00712416	other	intron				1f
rs17806299	CLEC16A	asthma	PGS002248	1.13	other	intron				1f
rs9652601	CLEC16A	systemic lupus erythematosus	PGS004917	0.19062	other	intron				1f
rs7200786	CLEC16A	systemic lupus erythematosus	PGS004917	0.139762	other	intron	Five of such CLEC16A variants, including rs6498169, rs12708716, rs12917716, rs7200786, and rs2903692, were selected and analyzed in a Han Chinese cohort comprising 515 sporadic PD patients and 504 controls. Results showed that rs6498169 and rs7200786 were significantly associated with PD susceptibility (p = 0.005 and 0.004, respectively; recessive model,			1b	· PMID: 35432448
rs9652601	CLEC16A	systemic lupus erythematosus	PGS000328	0.239017	other	intron				1f
rs7192790	CLEC16A	multiple sclerosis	PGS001831	-5.68364e-05	other	intron				1f
rs7200786	CLEC16A	multiple sclerosis	PGS001831	-0.0323828	other	intron				1f
rs17806299	CLEC16A	multiple sclerosis	PGS001831	-1.53938e-06	other	intron				1f
rs9923856	CLEC16A	multiple sclerosis	PGS001831	-4.89688e-05	other	intron				1f
rs12935413	CLEC16A	multiple sclerosis	PGS001831	-0.00558594	other	intron				1f
rs2867880	CLEC16A	multiple sclerosis	PGS001831	-4.84103e-05	other	intron				1f
rs12935657	CLEC16A	asthma	PGS004252	0.09	other	intron				1f
rs34361002	CLEC16A	systemic lupus erythematosus	PGS003756	0.131028	other	intron				2c
rs12927355	CLEC16A	type 1 diabetes mellitus	PGS000869	0.198851	other	intron				1f
rs12924729	CLEC16A	type 1 diabetes mellitus	PGS004173	0.000116838	other	intron				1f
rs34361002	CLEC16A	systemic lupus erythematosus	PGS003755	0.131028	other	intron				1f
rs7200786	CLEC16A	multiple sclerosis	PGS000809	0.139762	other	intron				1b
rs9652601	CLEC16A	systemic lupus erythematosus	PGS000772	0.247143	other	intron				1f
rs17804800	CLEC16A	type 1 diabetes mellitus	PGS004117	0.1827	other	intron				1f
rs12927355	CLEC16A	type 1 diabetes mellitus	PGS004117	0.1861	other	intron				1f
rs12708716	CLEC16A	multiple sclerosis	PGS004699	-0.17829	other	intron				1f
rs9652601	CLEC16A	systemic lupus erythematosus	PGS000803	0.19062	other	intron				1f
rs9652601	CLEC16A	systemic lupus erythematosus	PGS000771	0.158203	other	intron				1f
rs12708716	CLEC16A	type 1 diabetes mellitus	PGS000024	-0.18633	other	intron				1f
rs9652601	CLEC16A	systemic lupus erythematosus	PGS000196	-0.162519	other	intron				1f
rs8055533	CLEC16A	Thyrotoxicosis	PGS001815	-0.00821536	other	intron				1f
rs9923175	CLEC16A	Thyrotoxicosis	PGS001815	-4.5909e-06	other	intron				1f
rs12924729	CLEC16A	type 1 diabetes mellitus	PGS004175	0.000292191	other	intron				1f
rs12708716	CLEC16A	type 1 diabetes mellitus	PGS000021	0.21	other	intron				1f
rs16957895	CLEC16A	type 1 diabetes mellitus	PGS004132	0.0786	other	intron				1f
rs17804800	CLEC16A	type 1 diabetes mellitus	PGS004132	0.1827	other	intron				1f
rs12927355	CLEC16A	type 1 diabetes mellitus	PGS004132	0.1861	other	intron				1f
rs2041733	CLEC16A	type 1 diabetes mellitus	PGS004132	0.0688	other	intron				4
rs6498142	CLEC16A	type 1 diabetes mellitus	PGS004172	3.73003e-05	other	intron				1f
rs1081366	CNTN5	rheumatoid arthritis	PGS001875	-0.00023402	other	intron				5
rs7942402	CNTN5	multiple sclerosis	PGS001831	0.00162912	other	intron				5
rs2010803	CNTN5	multiple sclerosis	PGS001831	0.00551751	other	intron				5
rs11219721	CNTN5	type 1 diabetes mellitus	PGS001297	-0.00231038	other	intron				7
rs1833490	CNTN5	Crohn's disease	PGS001331	-0.00528337	other	intron				6
rs11218492	CNTN5	Thyrotoxicosis	PGS001815	-0.00369917	other	intron				7
rs2617045	CSMD1	colitis	PGS001306	-0.00961756	other	intron				7
rs10107216	CSMD1	celiac disease	PGS001894	0.00081512	other	intron				7
rs2406985	CSMD1	celiac disease	PGS001894	-0.0017801	other	intron				4
rs13275581	CSMD1	rheumatoid arthritis	PGS001875	0.0382651	other	intron				5
rs12542756	CSMD1	celiac disease	PGS000040	0.007676	other	intron				5
rs1864516	CSMD1	celiac disease	PGS000040	0.00452	other	intron				5
rs2617101	CSMD1	celiac disease	PGS001301	0.0210417	other	intron				7
rs10503277	CSMD1	Thyrotoxicosis	PGS001042	-0.00708511	other	intron				7
rs2466732	CSMD1	ulcerative colitis	PGS001307	0.00392386	other	intron				6
rs2617045	CSMD1	ulcerative colitis	PGS001307	-0.0182493	other	intron				7
rs2449171	CSMD1	Thyrotoxicosis	PGS001815	-0.00104785	other	intron				7
rs667859	CSMD1	psoriasis	PGS001313	-0.000225409	other	other				4
rs39841	ERAP1	psoriasis	PGS004315	0.215111	other	intron				1f
rs27044	ERAP1	psoriasis	PGS002293	-0.15	missense	exon	In total, 26 case-control studies with 31 cohorts containing 17 223 AS patients and 36 915 controls were eligible for this meta-analysis. According to NOS, each study received ≥ 5 scores. The pooled data indicated that rs27044 and rs30187 polymorphisms were significantly associated with AS susceptibility in the overall population: rs27044, G versus C, OR = 1.24, 95% CI 1.16-1.33, P<.001; rs30187,…	-	-	1f regulome	· PMID: 31984677
rs26653	ERAP1	asthma	PGS001345	-0.00215187	missense	exon	Assosiation with ankylosing spondylitis	-	-	1f regulome	· PMID: 27108589
rs2549794	ERAP1	Crohn's disease	PGS001330	-0.0225034	other	intron
rs2549782	ERAP1	Thyrotoxicosis	PGS001043	-0.00230721	missense	intron	The ERAP1 rs2287987 AA genotype was more frequently observed in patients with enthesitis (AA vs. G+, p = 0.049), while the TNFRSF1B rs1061622 GG genotype was more common in participants with uveitis (GG vs. TT, p = 0.042). Potential in predicting anti-TNF treatment response was demonstrated by ERAP1 rs2287987, ERAP2 rs2549782, TNFRSF1B rs1061622, and FCGR2A rs1801274.			1f regulome	· PMID: 35629038
rs2549782	ERAP1	Thyrotoxicosis	PGS001042	-0.00835217	missense	intron				1f
rs2549797	ERAP1	Thyrotoxicosis	PGS001042	-0.00648643	other	intron				1f
rs2549794	ERAP1	Crohn's disease	PGS001331	-0.0105025	other	intron				1f
rs30187	ERAP1	psoriasis	PGS001312	-0.0394277	missense	exon	In total, 26 case-control studies with 31 cohorts containing 17 223 AS patients and 36 915 controls were eligible for this meta-analysis. According to NOS, each study received ≥ 5 scores. The pooled data indicated that rs27044 and rs30187 polymorphisms were significantly associated with AS susceptibility in the overall population: rs27044, G versus C, OR = 1.24, 95% CI 1.16-1.33, P<.001; rs30187,…	Significant epistatic interaction was observed between HLA-C∗06 and the SNP (rs27044) located at the peptide-binding cavity of ERAP1. Evolutionary conservation analysis among mammals showed confinement of Lys528 and Gln730 within highly conserved regions of ERAP1 and suggested the possible detrimental effect of this allele in ERAP1 regulation. (PMID: 28867178)	-	1b eQTL/caQTL + TF binding + any motif + Footprint + chromatin accessibility peak	· PMID: 31984677
rs30187	ERAP1	psoriasis	PGS001313	-0.0536459	missense	exon	-	-	-	1b eQTL/caQTL + TF binding + any motif + Footprint + chromatin accessibility peak
rs39841	ERAP1	psoriasis	PGS004317	0.215111	other	intron				1f
rs11078928	GSDMB	colitis	PGS001306	0.0174309	other	intron				1f
rs2290400	GSDMB	type 1 diabetes mellitus	PGS000022	0.139762	other	intron				1f
rs11078928	GSDMB	asthma	PGS001345	-0.107339	other	intron				1f
rs2305480	GSDMB	asthma	PGS000037	-0.162519	missense	exon	Asthma risk factor			1f	· PMID: 37278039
rs7216389	GSDMB	asthma	PGS002248	0.77	other	intron	Investigators have established that those who have acquired the risk allele of rs7216389 can acquire asthma compounded in contrast to those who have never had the gene			1d	· PMID: 40104184
rs11078928	GSDMB	Crohn's disease	PGS001330	0.0193994	other	intron				1f
rs2305479	GSDMB	asthma	PGS004252	0.11	missense	exon	allergic rhinitis factor in chinese	-	-	1f	· PMID: 36847643
rs11078928	GSDMB	Thyrotoxicosis	PGS001043	0.015474	other	intron				1f
rs2290400	GSDMB	type 1 diabetes mellitus	PGS000023	0.295	other	intron				1f
rs11078928	GSDMB	rheumatoid arthritis	PGS001310	0.00947986	other	intron				1f
rs2290400	GSDMB	type 1 diabetes mellitus	PGS004117	-0.1188	other	intron				1f
rs11078928	GSDMB	Thyrotoxicosis	PGS001042	0.0228688	other	intron				1f
rs11078928	GSDMB	ulcerative colitis	PGS001307	0.0202786	other	intron				1f
rs11078928	GSDMB	rheumatoid arthritis	PGS001309	0.00899024	other	intron				1f
rs11078928	GSDMB	Crohn's disease	PGS001331	0.032558	other	intron				1f
rs11078928	GSDMB	psoriasis	PGS001313	0.0236467	other	intron				1f
rs2290400	GSDMB	type 1 diabetes mellitus	PGS004132	-0.1188	other	intron				1f
rs3131044	HCG20	multiple sclerosis	PGS001270	0.0348637	other	intron				1f
rs3131044	HCG20	celiac disease	PGS001301	0.0184939	other	intron				1f
rs3131044	HCG20	Thyrotoxicosis	PGS001043	0.0562425	other	intron				1f
rs3131044	HCG20	rheumatoid arthritis	PGS001310	0.0122805	other	intron				1f
rs3131044	HCG20	multiple sclerosis	PGS001271	0.0335786	other	intron				1f
rs3131044	HCG20	celiac disease	PGS001300	0.024982	other	intron				1f
rs3131044	HCG20	Thyrotoxicosis	PGS001042	0.0218809	other	intron				1f
rs3131044	HCG20	rheumatoid arthritis	PGS001309	0.0123546	other	intron				1f
rs12526481	HCG20	psoriasis	PGS001871	0.000525632	other	intron				1f
rs10947091	HCG20	psoriasis	PGS001871	0.00967939	other	intron				1f
rs10947091	HCG20	type 1 diabetes mellitus	PGS004175	0.000109546	other	intron				1f
rs1431403	HLA-DPB1	celiac disease	PGS004930	-0.211383	other	intron	-	-	-	1b
rs3135021	HLA-DPB1	celiac disease	PGS004930	0.00394014	other	intron				1f
rs1431403	HLA-DPB1	celiac disease	PGS001894	0.112903	other	intron				1b
rs987870	HLA-DPB1	asthma	PGS002248	0.88	other	intron				1f
rs3097670	HLA-DPB1	asthma	PGS002248	1.15	other	intron				1f
rs9277565	HLA-DPB1	multiple sclerosis	PGS004700	0.28	other	other				1f
rs141530233	HLA-DPB1	type 1 diabetes mellitus	PGS001296	0.0082145	other	exon	Risk of Antineutrophil Cytoplasmic Autoantibody	-	-	4	· PMID: 28029757
rs3128965	HLA-DPB1	multiple sclerosis	PGS001831	0.00782935	other	other				1f
rs3135021	HLA-DPB1	celiac disease	PGS001301	-0.0251179	other	intron				1f
rs1042153	HLA-DPB1	celiac disease	PGS001301	0.0420679	missense	exon	-	-	-	1a eQTL/caQTL + TF binding + matched TF motif + matched Footprint + chromatin accessibility peak
rs141530233	HLA-DPB1	celiac disease	PGS001301	0.208042	other	exon	-	-	-	4
rs9277471	HLA-DPB1	celiac disease	PGS001301	0.012043	missense	intron	assosiated with multiple sclerosis	-	-	1b regulome. Chromatin and TF binding site	· PMID: 23238918
rs1126513	HLA-DPB1	Thyrotoxicosis	PGS001043	-0.0114278	missense	exon	-	-	-	1f
rs141530233	HLA-DPB1	rheumatoid arthritis	PGS001310	-0.00226796	other	exon	-	-	-	4
rs141530233	HLA-DPB1	celiac disease	PGS001300	0.154813	other	exon	-	-	-	4
rs2567287	HLA-DPB1	type 1 diabetes mellitus	PGS000024	0.837248	other	intron				1f
rs17214657	HLA-DPB1	type 1 diabetes mellitus	PGS000024	-0.198451	other	intron				1f
rs9378176	HLA-DPB1	type 1 diabetes mellitus	PGS000024	-0.494296	other	intron				1f
rs6934289	HLA-DPB1	type 1 diabetes mellitus	PGS000024	-0.673345	other	intron				1f
rs1126513	HLA-DPB1	Thyrotoxicosis	PGS001042	-0.00504587	missense	exon	-	-	-	4
rs141530233	HLA-DPB1	rheumatoid arthritis	PGS001309	-0.0183343	other	exon	-	-	-	4
rs1130399	HLA-DQB1	colitis	PGS001306	-0.0293106	missense	intron	assosiation with Alzheimer's Disease	-	-	1f	· PMID: 27056075
rs3891175	HLA-DQB1	celiac disease	PGS004930	-0.456996	other	intron				1f
rs9273529	HLA-DQB1	celiac disease	PGS004930	-0.207225	other	intron	-	-	-	1b
rs9274253	HLA-DQB1	celiac disease	PGS004930	-0.295616	other	intron				1f
rs2854275	HLA-DQB1	celiac disease	PGS001894	0.289975	other	intron	Using a dense-genotyping platform (Immunochip), we confirmed the strong association to the HLA region (rs2854275, P=8.2 × 10(-49)). Three loci showed suggestive association (rs4948256, P=9.3 × 10(-7), rs4758538, P=8.6 × 10(-5) and rs17080877, P=2.7 × 10(-5)).			1b	· PMID: 25052311
rs3891175	HLA-DQB1	celiac disease	PGS001894	0.365406	other	intron				1f
rs1063355	HLA-DQB1	celiac disease	PGS000040	-0.086255	other	exon	The HLA-DR/DQ region on chromosome 6p21.3 was also associated with asthma: rs1063355 in the 3' untranslated region of HLA-DQB1 (P = 9.55E-06). Imputation identified several significant SNPs in the T(H)2 locus control region 3' of RAD50. Imputation also identified a more significant SNP, rs3998159 (P = 1.45E-06), between HLA-DQB1 and HLA-DQA2.	-	-	1f	· PMID: 20159242
rs9273529	HLA-DQB1	celiac disease	PGS001301	0.562394	other	intron				1b
rs9274253	HLA-DQB1	celiac disease	PGS001301	0.183697	other	intron				1f
rs3891175	HLA-DQB1	celiac disease	PGS001301	0.245609	other	intron				1f
rs9273489	HLA-DQB1	type 1 diabetes mellitus	PGS004173	-0.000840199	other	intron				1f
rs1130368	HLA-DQB1	rheumatoid arthritis	PGS001310	0.056001	missense	intron	assosiation of inflammatory bowel disease in japanese	-	-	1f
rs9274253	HLA-DQB1	celiac disease	PGS001300	0.118003	other	intron				1f
rs1130399	HLA-DQB1	ulcerative colitis	PGS001307	-0.0092893	missense	intron	-	-	-	1f
rs1130368	HLA-DQB1	rheumatoid arthritis	PGS001309	0.0642293	missense	intron	-	-	-	1f
rs2854275	HLA-DQB1	Thyrotoxicosis	PGS001815	0.000132208	other	intron				1b
rs9273489	HLA-DQB1	type 1 diabetes mellitus	PGS004175	-0.0013732	other	intron				1f
rs9273489	HLA-DQB1	type 1 diabetes mellitus	PGS004172	-0.00082922	other	intron				1f
rs8084	HLA-DRA	multiple sclerosis	PGS001270	-0.0671514	other	intron				1f
rs3129871	HLA-DRA	rheumatoid arthritis	PGS001875	0.0532821	other	intron	Аssociations to OCB status were replicated for the two SNPs included from the MHC region; rs3817963 (p-value = 8.6×10−6, OR 1.51) and rs3129871 (p-value = 2.8×10−10, OR 1.69).	-	-	1d	· PMID: 23472185
rs8084	HLA-DRA	asthma	PGS001345	0.0110572	other	intron				1f
rs3129882	HLA-DRA	rheumatoid arthritis	PGS004326	0.59338	other	intron				1f
rs3129871	HLA-DRA	type 1 diabetes mellitus	PGS001296	0.0824225	other	intron				1f
rs8084	HLA-DRA	type 1 diabetes mellitus	PGS001296	0.0715121	other	intron				1f
rs3129888	HLA-DRA	multiple sclerosis	PGS001831	-0.206735	other	intron				1f
rs2395182	HLA-DRA	multiple sclerosis	PGS001831	-0.0169376	other	intron				1f
rs8084	HLA-DRA	celiac disease	PGS001301	-0.0523421	other	intron				1f
rs3129871	HLA-DRA	type 1 diabetes mellitus	PGS004173	0.000890715	other	intron				1d
rs9268633	HLA-DRA	type 1 diabetes mellitus	PGS004173	0.000418477	other	intron	-	-	-	1b
rs3129882	HLA-DRA	type 1 diabetes mellitus	PGS004173	0.00036582	other	intron				1f
rs3129871	HLA-DRA	rheumatoid arthritis	PGS001310	0.0370209	other	intron				1d
rs8084	HLA-DRA	multiple sclerosis	PGS001271	-0.0728382	other	intron				1f
rs8084	HLA-DRA	celiac disease	PGS001300	-0.00375507	other	intron				1f
rs3129871	HLA-DRA	type 1 diabetes mellitus	PGS001297	0.159305	other	intron				1d
rs8084	HLA-DRA	type 1 diabetes mellitus	PGS001297	0.135537	other	intron				1f
rs3129871	HLA-DRA	rheumatoid arthritis	PGS001309	0.0483236	other	intron				1d
rs3129871	HLA-DRA	type 1 diabetes mellitus	PGS004174	0.000690434	other	intron				1d
rs9268633	HLA-DRA	type 1 diabetes mellitus	PGS004174	0.000666928	other	intron				1b
rs8084	HLA-DRA	rheumatoid arthritis	PGS001311	0.126766	other	intron				1f
rs3129871	HLA-DRA	type 1 diabetes mellitus	PGS004175	0.00122091	other	intron				1d
rs9268633	HLA-DRA	type 1 diabetes mellitus	PGS004175	0.000657314	other	intron				1b
rs3129882	HLA-DRA	type 1 diabetes mellitus	PGS004175	0.000833275	other	intron				1f
rs7192	HLA-DRA	psoriasis	PGS001313	0.0187026	missense	intron	A psoriasis genome-wide association study (GWAS) dataset that included 436,192 SNPs in 1,409 psoriasis cases and 1,436 controls of European descent and a BD GWAS dataset that contained 310,324 SNPs in 1,215 BD cases and 1,278 controls were used in this study. Identify candidate causal SNPs and pathways (ICSNPathway) analysis was applied to the GWAS datasets. ICSNPathway analysis identified 15 can…	Since this SNP (rs7192, HLA00662.1:g.4276G>T p.Val217Leu) lies within exon 4, in the region encoding the cytoplasmic tail, the resulting protein is effectively monomorphic. For this reason, in-depth studies on HLA-DRA and its function have been limited. However, analysis of sequences from the 1000 Genomes Project and preliminary data from our lab reveals unrepresented polymorphism within HLA-DRA,…	-	1f	· PMID: 22201026 PMID: 31617688
rs3129871	HLA-DRA	type 1 diabetes mellitus	PGS004172	0.000712422	other	intron				1d
rs9268633	HLA-DRA	type 1 diabetes mellitus	PGS004172	0.000649595	other	intron				1b
rs3129882	HLA-DRA	type 1 diabetes mellitus	PGS004172	0.000439241	other	intron				1f
rs10795763	IL2RA	celiac disease	PGS004930	-0.0731409	other	intron				1f
rs12722495	IL2RA	type 1 diabetes mellitus	PGS000022	0.470004	other	intron				5
rs2104286	IL2RA	type 1 diabetes mellitus	PGS000022	0.215111	other	intron				1f
rs706781	IL2RA	rheumatoid arthritis	PGS001875	-0.000489528	other	intron	-	-	-	1d
rs3134883	IL2RA	rheumatoid arthritis	PGS004118	0.0991	other	intron				1f
rs12722502	IL2RA	asthma	PGS002248	1.33	other	intron				2a
rs706778	IL2RA	rheumatoid arthritis	PGS004326	0.10647	other	intron				1f
rs3118470	IL2RA	type 1 diabetes mellitus	PGS001296	0.0183278	other	intron				1f
rs2104286	IL2RA	multiple sclerosis	PGS001831	-0.00406708	other	intron				1f
rs4749894	IL2RA	asthma	PGS004252	0.06	other	intron				1f
rs61839660	IL2RA	type 1 diabetes mellitus	PGS000869	0.476234	other	intron	-	Presence of the minor T allele enhances CD25 expression, leading to increased STAT5 phosphorylation and pro-inflammatory cytokine transcript expression by Teff in response to IL-2 stimulation in vitro. Teff from TT individuals demonstrate a more activated gut homing phenotype. TCR sequencing analysis suggests that TT patients may have a reduced clonal capacity to mount an optimal regulatory T cel…	-	1b	· PMID: 34120187
rs12722495	IL2RA	type 1 diabetes mellitus	PGS004173	0.000229282	other	intron				1f
rs12722489	IL2RA	multiple sclerosis	PGS000809	0.215111	other	intron				1f
rs2104286	IL2RA	rheumatoid arthritis	PGS000195	-0.261365	other	intron				1f
rs2386841	IL2RA	type 1 diabetes mellitus	PGS004117	-0.1038	other	intron				4
rs6602392	IL2RA	type 1 diabetes mellitus	PGS004117	-0.1303	other	intron				3a
rs11256448	IL2RA	type 1 diabetes mellitus	PGS004117	-0.1264	other	intron	-	-	-	1b
rs2104286	IL2RA	multiple sclerosis	PGS004699	0.187475	other	intron				1f
rs2104286	IL2RA	rheumatoid arthritis	PGS000194	-0.261365	other	intron				1f
rs61839660	IL2RA	type 1 diabetes mellitus	PGS000024	-0.478036	other	intron	-	-	-	1b
rs12722581	IL2RA	ulcerative colitis	PGS001307	-0.00407762	other	intron				1f
rs12722489	IL2RA	ulcerative colitis	PGS001307	-0.0096639	other	intron				1f
rs12722495	IL2RA	type 1 diabetes mellitus	PGS004175	0.000154662	other	intron				1f
rs3118470	IL2RA	type 1 diabetes mellitus	PGS004175	-0.000112273	other	intron				1f
rs12722495	IL2RA	type 1 diabetes mellitus	PGS000021	0.46	other	intron				5
rs10795763	IL2RA	psoriasis	PGS001313	0.00384054	other	intron				1f
rs3134883	IL2RA	rheumatoid arthritis	PGS004133	0.0991	other	intron				1f
rs2386841	IL2RA	type 1 diabetes mellitus	PGS004132	-0.1038	other	intron				4
rs6602392	IL2RA	type 1 diabetes mellitus	PGS004132	-0.1303	other	intron				3a
rs11256448	IL2RA	type 1 diabetes mellitus	PGS004132	-0.1264	other	intron	-	-	-	1b
rs2004640	IRF5	colitis	PGS001306	0.0423403	other	intron				1f
rs3807306	IRF5	rheumatoid arthritis	PGS001875	0.000353003	other	intron				1f
rs11761199	IRF5	rheumatoid arthritis	PGS001875	0.00060095	other	intron				1f
rs3757387	IRF5	systemic lupus erythematosus	PGS004917	0.371564	other	other				1f
rs2070197	IRF5	systemic lupus erythematosus	PGS000328	0.620576	other	exon	This meta-analysis demonstrated the IRF5 rs2070197 polymorphism conferred susceptibility to SLE in all subjects (odds ratio (OR) = 2.128, 95 % confidence interval (CI): 1.856-2.441, P < 0.001) without inter-study heterogeneity. The IRF5 rs2070197 polymorphism was identified as risk factors for SLE in Caucasian populations (OR 1.82, 95 % CI 1.70-1.96), but it had no effects (monomorphic) in Asians.	-	-	1f	· PMID: 26233721
rs2004640	IRF5	Crohn's disease	PGS001330	0.0302699	other	intron				1f
rs3757387	IRF5	systemic lupus erythematosus	PGS003756	0.371564	other	other				1f
rs3757387	IRF5	systemic lupus erythematosus	PGS003755	0.371564	other	other				1f
rs2070197	IRF5	systemic lupus erythematosus	PGS000772	0.646789	other	exon	-	-	-	1f
rs3778753	IRF5	rheumatoid arthritis	PGS000195	0.113329	other	intron				1f
rs2004640	IRF5	rheumatoid arthritis	PGS001310	0.0407334	other	intron				1f
rs3778753	IRF5	rheumatoid arthritis	PGS000194	0.113329	other	intron				1f
rs2070197	IRF5	systemic lupus erythematosus	PGS000771	0.586105	other	exon	-	-	-	1f
rs2004640	IRF5	Thyrotoxicosis	PGS001042	-0.0044567	other	intron				1f
rs2004640	IRF5	ulcerative colitis	PGS001307	0.0431981	other	intron				1f
rs2004640	IRF5	rheumatoid arthritis	PGS001309	0.0352233	other	intron				1f
rs3778753	IRF5	systemic lupus erythematosus	PGS000196	0.371564	other	intron				1f
rs2004640	IRF5	Crohn's disease	PGS001331	0.019103	other	intron				1f
rs2004640	IRF5	psoriasis	PGS001312	0.0209903	other	intron				1f
rs2004640	IRF5	psoriasis	PGS001313	0.0195973	other	intron				1f
rs3757385	IRF5	rheumatoid arthritis	PGS004133	-0.0602	other	other	-	-	-	1b
rs2040406	LOC124901301	celiac disease	PGS004930	-0.0764426	other	intron
rs35344500	LOC124901301	celiac disease	PGS004930	-0.0180425	other	intron				4
rs9272449	LOC124901301	celiac disease	PGS004930	-0.0440706	other	intron				1f
rs9272559	LOC124901301	celiac disease	PGS004930	-0.0791717	other	intron				1f
rs9272630	LOC124901301	celiac disease	PGS004930	-0.00037134	other	intron				1f
rs17211510	LOC124901301	celiac disease	PGS001894	-0.0010038	other	intron				7
rs9272426	LOC124901301	celiac disease	PGS001894	0.00324044	other	intron				1f
rs9272346	LOC124901301	asthma	PGS000799	1.16	other	intron				1f
rs17211510	LOC124901301	asthma	PGS001345	-0.0117807	other	intron				1f
rs9272219	LOC124901301	rheumatoid arthritis	PGS004326	-0.56685	other	intron				1f
rs2187668	LOC124901301	celiac disease	PGS000040	0.213782	other	intron				4
rs17211510	LOC124901301	celiac disease	PGS000040	-0.035793	other	intron				7
rs17211510	LOC124901301	multiple sclerosis	PGS001831	-0.00575311	other	intron				7
rs3104369	LOC124901301	multiple sclerosis	PGS001831	0.00036344	other	intron				1f
rs9272346	LOC124901301	asthma	PGS004252	0.15	other	intron	related to HLA-DQA1			1b
rs2187668	LOC124901301	systemic lupus erythematosus	PGS000772	0.677273	other	intron				4
rs2187668	LOC124901301	type 1 diabetes mellitus	PGS000023	1.367	other	intron				4
rs2187668	LOC124901301	systemic lupus erythematosus	PGS000771	0.825091	other	intron				4
rs9272630	LOC124901301	Thyrotoxicosis	PGS001042	0.0256088	other	intron				4
rs9272219	LOC124901301	Thyrotoxicosis	PGS001815	0.0693368	other	intron				1f
rs9272426	LOC124901301	Thyrotoxicosis	PGS001815	0.181688	other	intron				1f
rs4636328	PTCHD1-AS	type 1 diabetes mellitus	PGS001296	-0.00330705	other	intron				1f
rs6633672	PTCHD1-AS	type 1 diabetes mellitus	PGS001296	0.00119014	other	intron				6
rs5926110	PTCHD1-AS	type 1 diabetes mellitus	PGS001296	0.0021952	other	intron
rs5970671	PTCHD1-AS	type 1 diabetes mellitus	PGS001296	-0.00496509	other	intron				6
rs56372937	PTCHD1-AS	celiac disease	PGS001301	0.019104	other	intron				2b
rs34934530	PTCHD1-AS	ulcerative colitis	PGS001307	0.0102554	other	intron				4
rs7881783	PTCHD1-AS	rheumatoid arthritis	PGS001309	-0.000209918	other	intron				7
rs5925717	PTCHD1-AS	psoriasis	PGS001313	0.002863	other	intron				7
rs11863993	RBFOX1	celiac disease	PGS000040	-0.005952	other	intron				5
rs11646037	RBFOX1	celiac disease	PGS000040	0.003608	other	intron				1f
rs9937717	RBFOX1	type 1 diabetes mellitus	PGS001296	0.00873804	other	intron				7
rs7200151	RBFOX1	ulcerative colitis	PGS001307	0.00419219	other	intron				5
rs7188622	RBFOX1	Crohn's disease	PGS001331	-0.00466893	other	intron				5
rs7202021	RBFOX1	psoriasis	PGS001871	0.000749117	other	intron				5
rs3184504	SH2B3	asthma	PGS001345	0.00745527	missense	intron	Celiac disease	The rs3184504*T allele associates with a loss-of-function amino acid change (p.R262W) in the adaptor protein SH2B3, a likely causal variant. The peritoneal infiltrating cells exhibited augmented phagocytosis in Sh2b3 -/- mice with enriched recruitment of Ly6Chi inflammatory monocytes despite equivalent or reduced chemokine expression. Rapid cycling of monocytes and progenitors occurred uniquely i…		1f	· PMID: 18311140 PMID: 34740959
rs3184504	SH2B3	type 1 diabetes mellitus	PGS001296	-0.0466468	missense	intron	Diabetic disorders				· PMID: 20546165
rs3184504	SH2B3	celiac disease	PGS001301	-0.148149	missense	intron	-	-	-
rs3184504	SH2B3	Thyrotoxicosis	PGS001043	-0.0487082	missense	intron	-	-	-
rs3184504	SH2B3	type 1 diabetes mellitus	PGS004173	-8.26043e-05	missense	intron	-	-	-
rs3184504	SH2B3	rheumatoid arthritis	PGS001310	-0.0112985	missense	intron	-	-	-
rs3184504	SH2B3	multiple sclerosis	PGS004699	0.0623173	missense	intron	-	-	-
rs3184504	SH2B3	type 1 diabetes mellitus	PGS001297	-0.0176148	missense	intron	-	-	-
rs3184504	SH2B3	Thyrotoxicosis	PGS001042	-0.0599171	missense	intron	-	-	-
rs3184504	SH2B3	rheumatoid arthritis	PGS001309	-0.0114181	missense	intron	-	-	-
rs3184504	SH2B3	psoriasis	PGS001312	-0.0536757	missense	intron	-	-	-
rs3184504	SH2B3	type 1 diabetes mellitus	PGS004175	-0.000420485	missense	intron	-	-	-
rs3184504	SH2B3	celiac disease	PGS000316	0.174	missense	intron	-	-	-
rs3184504	SH2B3	psoriasis	PGS001313	-0.0402642	missense	intron	-	-	-
rs3184504	SH2B3	type 1 diabetes mellitus	PGS004172	-0.000176722	missense	intron	-	-	-
rs241448	TAP2	colitis	PGS001306	0.0108021	other	intron				1f
rs3819720	TAP2	colitis	PGS001306	-0.00253277	other	intron				1f
rs3819717	TAP2	rheumatoid arthritis	PGS001875	0.00162309	other	intron				1f
rs241448	TAP2	asthma	PGS001345	-0.0448768	other	intron				1f
rs9501224	TAP2	rheumatoid arthritis	PGS004326	0.18847	other	intron				7
rs16870908	TAP2	type 1 diabetes mellitus	PGS001296	0.0126726	missense	intron	-	-	-	7
rs241448	TAP2	type 1 diabetes mellitus	PGS001296	-0.0747776	other	intron				1f
rs241448	TAP2	celiac disease	PGS001301	-0.0327847	other	intron				1f
rs241448	TAP2	Thyrotoxicosis	PGS001043	-0.00159085	other	intron				1f
rs16870908	TAP2	type 1 diabetes mellitus	PGS001297	0.184892	missense	intron				1f
rs241448	TAP2	type 1 diabetes mellitus	PGS001297	-0.130056	other	intron				1f
rs241448	TAP2	Thyrotoxicosis	PGS001042	-0.00986026	other	intron				1f
rs241448	TAP2	ulcerative colitis	PGS001307	0.00829576	other	intron				1f
rs241427	TAP2	ulcerative colitis	PGS001307	-0.026014	other	intron				1f
rs3819720	TAP2	ulcerative colitis	PGS001307	-0.0085649	other	intron				1f
rs4713598	TAP2	Thyrotoxicosis	PGS001815	0.000569346	other	other				1f
rs241448	TAP2	psoriasis	PGS001312	0.00777362	other	intron				1f
rs241448	TAP2	psoriasis	PGS001313	0.0161212	other	intron				1f
rs1150757	TNXB	systemic lupus erythematosus	PGS003960	0.845868	other	other	Assosiation with immune diseases			1b	· PMID: 40599891
rs429150	TNXB	celiac disease	PGS001894	-0.000809656	other	intron				1f
rs7766862	TNXB	rheumatoid arthritis	PGS001875	0.00123101	other	intron				1f
rs1150757	TNXB	systemic lupus erythematosus	PGS004917	0.928219	other	other				1f
rs41267134	TNXB	rheumatoid arthritis	PGS004326	0.69865	other	intron				3a
rs185819	TNXB	type 1 diabetes mellitus	PGS001296	-0.0194931	missense	intron	systemic lupus erythematosus and rheumatoid arthritis			1f	· PMID: 23053960
rs6902493	TNXB	multiple sclerosis	PGS001831	-0.00137993	other	intron				7
rs3130286	TNXB	multiple sclerosis	PGS001831	-0.00559783	other	intron				1f
rs3130287	TNXB	multiple sclerosis	PGS001831	0.00749932	other	intron				1f
rs17421624	TNXB	multiple sclerosis	PGS001831	-0.0233187	other	intron				1f
rs2269426	TNXB	multiple sclerosis	PGS001831	-0.00517657	other	intron	-	-	-	1b
rs9267798	TNXB	type 1 diabetes mellitus	PGS004173	-0.000289806	other	intron				1f
rs9267798	TNXB	type 1 diabetes mellitus	PGS004174	-0.000140484	other	intron				1f
rs1150755	TNXB	Thyrotoxicosis	PGS001815	0.0344761	other	intron	-	-	-	1b
rs1150754	TNXB	Thyrotoxicosis	PGS001815	0.000111949	other	intron				1f
rs429150	TNXB	Thyrotoxicosis	PGS001815	-0.00194404	other	intron				1f
rs12153855	TNXB	psoriasis	PGS001871	0.00919722	other	intron				1f
rs429150	TNXB	psoriasis	PGS001871	0.000126626	other	intron				1f
rs560505	TSBP1	multiple sclerosis	PGS001270	-0.0375751	missense	intron	-	-	-	1f
rs9268235	TSBP1	celiac disease	PGS004930	-0.026967	other	intron				1f
rs574710	TSBP1	celiac disease	PGS001894	-7.3938e-05	other	intron				1f
rs547077	TSBP1	celiac disease	PGS001894	-0.000189496	other	intron				7
rs524578	TSBP1	celiac disease	PGS001894	-4.02175e-05	other	intron				1f
rs3132958	TSBP1	rheumatoid arthritis	PGS001875	0.00338316	other	intron				1f
rs3132959	TSBP1	rheumatoid arthritis	PGS001875	0.000118868	other	intron				1f
rs1076711	TSBP1	rheumatoid arthritis	PGS001875	-0.00429931	other	intron				2b
rs6904320	TSBP1	rheumatoid arthritis	PGS001875	0.000293258	other	intron				7
rs2076540	TSBP1	rheumatoid arthritis	PGS001875	-0.000422819	other	intron				6
rs761187	TSBP1	rheumatoid arthritis	PGS001875	-0.00237295	other	intron				7
rs3129907	TSBP1	rheumatoid arthritis	PGS001875	6.91629e-06	other	intron				1f
rs3129931	TSBP1	rheumatoid arthritis	PGS001875	0.00299987	other	intron				1f
rs2073044	TSBP1	rheumatoid arthritis	PGS001875	-0.000854551	other	intron				1f
rs9268403	TSBP1	rheumatoid arthritis	PGS001875	-6.48798e-05	other	intron				1f
rs3132954	TSBP1	asthma	PGS001345	-0.00599295	other	intron				1f
rs2073044	TSBP1	rheumatoid arthritis	PGS004118	0.4951	other	intron				1f
rs35462618	TSBP1	rheumatoid arthritis	PGS004326	0.52524	other	intron				7
rs3132958	TSBP1	multiple sclerosis	PGS001831	-0.00228605	other	intron				1f
rs3132959	TSBP1	multiple sclerosis	PGS001831	-0.0420638	other	intron				7
rs3129900	TSBP1	multiple sclerosis	PGS001831	-0.00621062	other	intron				7
rs9368716	TSBP1	multiple sclerosis	PGS001831	0.00215145	other	intron				7
rs3117119	TSBP1	multiple sclerosis	PGS001831	-0.092897	other	intron				7
rs3132963	TSBP1	multiple sclerosis	PGS001831	-0.00601163	other	intron				7
rs3129907	TSBP1	multiple sclerosis	PGS001831	-0.000672326	other	intron				1f
rs2894249	TSBP1	multiple sclerosis	PGS001831	-0.000489383	other	intron				7
rs3129931	TSBP1	multiple sclerosis	PGS001831	-0.00843976	other	intron				1f
rs3129941	TSBP1	multiple sclerosis	PGS001831	-0.00067276	missense	intron	susceptibility to coronary heart disease	-	-	1f	· PMID: 38042215
rs1265754	TSBP1	celiac disease	PGS001301	0.0284977	missense	intron	-	-	-	1f
rs9268384	TSBP1	celiac disease	PGS001301	-0.032872	missense	intron	-	-	-	7
rs3129941	TSBP1	celiac disease	PGS001301	-0.0266846	missense	intron	-	-	-
rs1265754	TSBP1	Thyrotoxicosis	PGS001043	0.0126858	missense	intron	-	-	-	1f
rs560505	TSBP1	multiple sclerosis	PGS001271	-0.0275917	missense	intron	-	-	-
rs1265754	TSBP1	celiac disease	PGS001300	0.120996	missense	intron	-	-	-	1f
rs1265754	TSBP1	Thyrotoxicosis	PGS001042	0.00247801	missense	intron	-	-	-	1f
rs2050188	TSBP1	rheumatoid arthritis	PGS001309	0.00581549	other	intron
rs6904636	TSBP1	psoriasis	PGS001871	0.00124607	other	intron				6
rs3129922	TSBP1	psoriasis	PGS001871	6.89421e-05	other	intron				7
rs2073044	TSBP1	rheumatoid arthritis	PGS004133	0.4951	other	intron				1f
rs41521946	TSBP1-AS1	colitis	PGS001306	0.00293245	missense	intron	rsID refers to BTLN2 gene			7
rs560505	TSBP1-AS1	multiple sclerosis	PGS001270	-0.0375751	missense	intron	-	-	-	1f
rs9268235	TSBP1-AS1	celiac disease	PGS004930	-0.026967	other	intron				1f
rs574710	TSBP1-AS1	celiac disease	PGS001894	-7.3938e-05	other	intron				1f
rs547077	TSBP1-AS1	celiac disease	PGS001894	-0.000189496	other	intron				7
rs524578	TSBP1-AS1	celiac disease	PGS001894	-4.02175e-05	other	intron				1f
rs2894254	TSBP1-AS1	celiac disease	PGS001894	0.0949081	other	intron				7
rs3132958	TSBP1-AS1	rheumatoid arthritis	PGS001875	0.00338316	other	intron				1f
rs3132959	TSBP1-AS1	rheumatoid arthritis	PGS001875	0.000118868	other	intron				7
rs1076711	TSBP1-AS1	rheumatoid arthritis	PGS001875	-0.00429931	other	intron				2b
rs6904320	TSBP1-AS1	rheumatoid arthritis	PGS001875	0.000293258	other	intron				7
rs2076540	TSBP1-AS1	rheumatoid arthritis	PGS001875	-0.000422819	other	intron				6
rs761187	TSBP1-AS1	rheumatoid arthritis	PGS001875	-0.00237295	other	intron				7
rs3129907	TSBP1-AS1	rheumatoid arthritis	PGS001875	6.91629e-06	other	intron				1f
rs3129931	TSBP1-AS1	rheumatoid arthritis	PGS001875	0.00299987	other	intron				1f
rs2073044	TSBP1-AS1	rheumatoid arthritis	PGS001875	-0.000854551	other	intron				1f
rs9268403	TSBP1-AS1	rheumatoid arthritis	PGS001875	-6.48798e-05	other	intron				1f
rs2395157	TSBP1-AS1	rheumatoid arthritis	PGS001875	-0.000110535	other	intron				7
rs9268454	TSBP1-AS1	rheumatoid arthritis	PGS001875	-6.57554e-05	other	intron				7
rs9268456	TSBP1-AS1	rheumatoid arthritis	PGS001875	-4.02076e-07	other	intron				7
rs9268480	TSBP1-AS1	rheumatoid arthritis	PGS001875	-1.09352e-05	other	intron				1f
rs2076525	TSBP1-AS1	rheumatoid arthritis	PGS001875	-0.000115153	other	intron				1f
rs2076524	TSBP1-AS1	rheumatoid arthritis	PGS001875	-6.25992e-05	other	intron				1f
rs3132954	TSBP1-AS1	asthma	PGS001345	-0.00599295	other	intron				1f
rs2073044	TSBP1-AS1	rheumatoid arthritis	PGS004118	0.4951	other	intron				1f
rs35462618	TSBP1-AS1	rheumatoid arthritis	PGS004326	0.52524	other	intron				7
rs3763308	TSBP1-AS1	rheumatoid arthritis	PGS004326	-0.71059	other	intron				1f
rs3132958	TSBP1-AS1	multiple sclerosis	PGS001831	-0.00228605	other	intron				1f
rs3132959	TSBP1-AS1	multiple sclerosis	PGS001831	-0.0420638	other	intron				7
rs3129900	TSBP1-AS1	multiple sclerosis	PGS001831	-0.00621062	other	intron				7
rs9368716	TSBP1-AS1	multiple sclerosis	PGS001831	0.00215145	other	intron				7
rs3117119	TSBP1-AS1	multiple sclerosis	PGS001831	-0.092897	other	intron				7
rs3132963	TSBP1-AS1	multiple sclerosis	PGS001831	-0.00601163	other	intron				7
rs3129907	TSBP1-AS1	multiple sclerosis	PGS001831	-0.000672326	other	intron				1f
rs2894249	TSBP1-AS1	multiple sclerosis	PGS001831	-0.000489383	other	intron				7
rs3129931	TSBP1-AS1	multiple sclerosis	PGS001831	-0.00843976	other	intron				1f
rs3129941	TSBP1-AS1	multiple sclerosis	PGS001831	-0.00067276	missense	intron	-	-	-	1f
rs3117116	TSBP1-AS1	multiple sclerosis	PGS001831	-0.000100256	other	intron
rs3817963	TSBP1-AS1	multiple sclerosis	PGS001831	-0.00127013	other	intron
rs9268494	TSBP1-AS1	multiple sclerosis	PGS001831	-0.0576155	other	exon	refers to BTNL gene	-	-	1f
rs9268499	TSBP1-AS1	multiple sclerosis	PGS001831	-0.0111119	other	other
rs1265754	TSBP1-AS1	celiac disease	PGS001301	0.0284977	missense	intron	-	-	-	1f
rs9268384	TSBP1-AS1	celiac disease	PGS001301	-0.032872	missense	intron	-	-	-	7
rs3129941	TSBP1-AS1	celiac disease	PGS001301	-0.0266846	missense	intron	-	-	-	1f
rs1265754	TSBP1-AS1	Thyrotoxicosis	PGS001043	0.0126858	missense	intron	-	-	-	1f
rs3806155	TSBP1-AS1	type 1 diabetes mellitus	PGS004173	-0.00246718	other	intron				1f
rs2076530	TSBP1-AS1	rheumatoid arthritis	PGS001310	0.0242212	missense	intron	rsID refers to BTLN2 gene	-	-	1f
rs560505	TSBP1-AS1	multiple sclerosis	PGS001271	-0.0275917	missense	intron	-	-	-	1f
rs1265754	TSBP1-AS1	celiac disease	PGS001300	0.120996	missense	intron	-	-	-	1f
rs116522341	TSBP1-AS1	type 1 diabetes mellitus	PGS000024	1.23837	other	intron				1f
rs1265754	TSBP1-AS1	Thyrotoxicosis	PGS001042	0.00247801	missense	intron	-	-	-	1f
rs2050188	TSBP1-AS1	rheumatoid arthritis	PGS001309	0.00581549	other	intron				7
rs2076530	TSBP1-AS1	rheumatoid arthritis	PGS001309	0.0124912	missense	intron	-	-	-	1f
rs3806155	TSBP1-AS1	type 1 diabetes mellitus	PGS004174	-0.00287454	other	intron				1f
rs6904636	TSBP1-AS1	psoriasis	PGS001871	0.00124607	other	intron				6
rs3129922	TSBP1-AS1	psoriasis	PGS001871	6.89421e-05	other	intron				7
rs3806155	TSBP1-AS1	type 1 diabetes mellitus	PGS004175	-0.00307442	other	intron				1f
rs6926737	TSBP1-AS1	psoriasis	PGS001313	0.00111799	other	other				6
rs2073044	TSBP1-AS1	rheumatoid arthritis	PGS004133	0.4951	other	intron				1f
rs3806155	TSBP1-AS1	type 1 diabetes mellitus	PGS004172	-0.0036077	other	intron				1f
rs1250546	ZMIZ1	psoriasis	PGS004315	0.10436	other	intron				5
rs1108618	ZMIZ1	psoriasis	PGS002293	0.11	other	intron	-	-	-	1b
rs1250539	ZMIZ1	multiple sclerosis	PGS001831	0.000276756	other	intron				7
rs1108618	ZMIZ1	multiple sclerosis	PGS001831	0.000518791	other	intron				1f
rs1250550	ZMIZ1	multiple sclerosis	PGS000809	0.0953102	other	intron				7
rs1250568	ZMIZ1	multiple sclerosis	PGS004699	-0.0961806	other	intron				1f
rs1250540	ZMIZ1	psoriasis	PGS001312	-0.00834694	other	intron				1f
rs1250552	ZMIZ1	psoriasis	PGS001312	-0.0209662	other	intron				1f
rs1250552	ZMIZ1	celiac disease	PGS000316	-0.151	other	intron				1f
rs1250540	ZMIZ1	psoriasis	PGS001313	-0.0287706	other	intron				1f
rs1250552	ZMIZ1	psoriasis	PGS001313	-0.00778541	other	intron				1f
rs1250546	ZMIZ1	psoriasis	PGS004317	0.10436	other	intron				1f
rs1250539	ZMIZ1	type 1 diabetes mellitus	PGS004132	-0.0557	other	intron				1f
rsID	Gene	Source	Type	Consequence	Description	Link
rs41521946	BTNL2	PGS001306	missense	intron	rs41521946 was shown to correlate with development of knee osteoarthritis	PMID: 31933783
rs2076530	BTNL2	PGS001309 PGS001310	missense	intron	It was shown in study, that rs2076530 Which is known for it’s association with sarcoidosis is also associated with rheumatoid arthritis.	PMID: 25849037
					A transition constituting rs2076530 leads to the use of a cryptic splice site located 4 bp upstream of the affected wild-type donor site. Transcripts of the risk-associated allele have a premature stop in the spliced mRNA. The resulting protein lacks the C-terminal IgC domain and transmembrane helix, thereby disrupting the membrane localization of the protein, as shown in experiments using green …	PMID: 20018075
rs27044	ERAP1	PGS002293	missense	exon	According to meta analysis, rs27044 polymorphism was significantly associated with ankylosing spondylitis susceptibility in the overall population: rs27044, G versus C, OR = 1.24, 95% CI 1.16-1.33, P<.001. When stratified by ethnicity, rs27044 appeared to be significantly correlated with AS in both Asians and Caucasians.	PMID: 31984677
					This polymorphism is also known to be associated with psoriasis.	PMID: 32006595
rs26653	ERAP1	PGS001345	missense	exon	This polymorphism is also known to be associated with psoriasis.	PMID: 32006595
rs2549782	ERAP1	PGS001043	missense	intron	It was shown that this polymorphism associated with ankylosing spondylitis	PMID: 19433412
rs30187	ERAP1	PGS001312	missense	exon	Significant epistatic interaction was observed between HLA-C∗06 and the SNP (rs27044) located at the peptide-binding cavity of ERAP1. Evolutionary conservation analysis among mammals showed confinement of Lys528 and Gln730 within highly conserved regions of ERAP1 and suggested the possible detrimental effect of this allele in ERAP1 regulation	PMID: 28867178
					It was shown< that there is a significant association between rs30187 polymorphisms and psoriasis susceptibility (T vs. C, OR = 1.23, 95% CI: 1.15-1.32, P < 0.00001)	PMID: 34395615
rs2305480	GSDMB	PGS000037	missense	exon	GWAS risk loci study showed that this polimorphism is a risk factor for asthma development	PMID: 37278039
rs2305479	GSDMB	PGS004252	missense	exon	It was shown that this polimorphism is assosiataded with allergic rhinitis in Chinese population	PMID: 36847643
rs9277471	HLA-DPB1	PGS001301	missense	intron	associated with multiple sclerosis in GWAS pathway analysis	PMID: 23238918
rs1130399	HLA-DQB1	PGS001306	missense	intron	association with Alzheimer's Disease	PMID: 27056075
rs1130368	HLA-DQB1	PGS001310	missense	intron	association of inflammatory bowel disease was shown in Japanese population	PMID: 29547621
rs7192	HLA-DRA	PGS001313	missense	intron	A psoriasis genome-wide association study (GWAS) dataset that included 436,192 SNPs in 1,409 psoriasis cases and 1,436 controls of European descent and a BD GWAS dataset that contained 310,324 SNPs in 1,215 BD cases and 1,278 controls were used in this study. Identify candidate causal SNPs and pathways (ICSNPathway) analysis was applied to the GWAS datasets. ICSNPathway analysis identified 15 can…	PMID 22201026
					Since this SNP (rs7192, HLA00662.1:g.4276G>T p.Val217Leu) lies within exon 4, in the region encoding the cytoplasmic tail, the resulting protein is effectively monomorphic. For this reason, in-depth studies on HLA-DRA and its function have been limited. However, analysis of sequences from the 1000 Genomes Project and preliminary data from our lab reveals unrepresented polymorphism within HLA-DRA,…	PMID: 31617688
rs3184504	SH2B3	PGS001345	missense	intron	It was shown that these alteration can be associated with celiac disease	PMID: 26535636
					The rs3184504*T allele associates with a loss-of-function amino acid change (p.R262W) in the adaptor protein SH2B3, a likely causal variant. The peritoneal infiltrating cells exhibited augmented phagocytosis in Sh2b3 -/- mice with enriched recruitment of Ly6Chi inflammatory monocytes despite equivalent or reduced chemokine expression. Rapid cycling of monocytes and progenitors occurred uniquely i…	PMID: 34740959
rs185819	TNXB	PGS001296	missense	intron	Shown GWAS association with systemic lupus erythematosus and rheumatoid arthritis	PMID: 23053960
rs3129941	TSBP1	PGS001831	missense	intron	Susceptibility to coronary heart disease	PMID: 38042215
