# Supplementary material for: Identifying a Common Autoimmune Gene Core as a Tool for Verifying Biological Significance and Applicability of Polygenic Risk Scores
Source: Int J Mol Sci. 2026 Jan 5;27(1):543. doi: 10.3390/ijms27010543 (PMC12786532; doi:10.3390/ijms27010543)
Supplement: Supplementary file 1 [file ijms-27-00543-s001.zip › S7 pairwise_gene_overlap_1000_percent (1).xlsx]

## Sheet: Sheet1
Disease 1	Disease 2	Common genes	Unique genes (non-overlapping)	Common genes %
Astma	Celiac_disease	99	1505	6.17
Astma	Colitis	82	1438	5.39
Astma	Crohn_disease	42	1161	3.49
Astma	Multiple_sclerosis	51	1303	3.77
Astma	Psoriasis	88	1509	5.51
Astma	Reumatoid_arthritis	85	1486	5.41
Astma	SLE	28	1208	2.27
Astma	T1DM	96	1605	5.64
Astma	Thyreoid_disease	56	1237	4.33
Celiac_disease	Colitis	45	1185	3.66
Celiac_disease	Crohn_disease	17	884	1.89
Celiac_disease	Multiple_sclerosis	49	980	4.76
Celiac_disease	Psoriasis	67	1224	5.19
Celiac_disease	Reumatoid_arthritis	70	1189	5.56
Celiac_disease	SLE	27	883	2.97
Celiac_disease	T1DM	94	1282	6.83
Celiac_disease	Thyreoid_disease	47	928	4.82
Colitis	Crohn_disease	40	737	5.15
Colitis	Multiple_sclerosis	21	935	2.2
Colitis	Psoriasis	62	1133	5.19
Colitis	Reumatoid_arthritis	50	1128	4.24
Colitis	SLE	17	802	2.08
Colitis	T1DM	66	1237	5.07
Colitis	Thyreoid_disease	29	863	3.25
Crohn_disease	Multiple_sclerosis	9	602	1.47
Crohn_disease	Psoriasis	33	834	3.81
Crohn_disease	Reumatoid_arthritis	30	811	3.57
Crohn_disease	SLE	11	457	2.35
Crohn_disease	T1DM	23	966	2.33
Crohn_disease	Thyreoid_disease	18	528	3.3
Multiple_sclerosis	Psoriasis	44	972	4.33
Multiple_sclerosis	Reumatoid_arthritis	58	915	5.96
Multiple_sclerosis	SLE	24	591	3.9
Multiple_sclerosis	T1DM	57	1058	5.11
Multiple_sclerosis	Thyreoid_disease	31	662	4.47
Psoriasis	Reumatoid_arthritis	93	1125	7.64
Psoriasis	SLE	28	863	3.14
Psoriasis	T1DM	78	1296	5.68
Psoriasis	Thyreoid_disease	43	918	4.47
Reumatoid_arthritis	SLE	151	588	20.43
Reumatoid_arthritis	T1DM	87	1249	6.51
Reumatoid_arthritis	Thyreoid_disease	63	849	6.91
SLE	T1DM	27	977	2.69
SLE	Thyreoid_disease	27	529	4.86
T1DM	Thyreoid_disease	54	1008	5.08
			Average	4.73
