# Supplementary material for: Identifying a Common Autoimmune Gene Core as a Tool for Verifying Biological Significance and Applicability of Polygenic Risk Scores
Source: Int J Mol Sci. 2026 Jan 5;27(1):543. doi: 10.3390/ijms27010543 (PMC12786532; doi:10.3390/ijms27010543)
Supplement: Supplementary file 1 [file ijms-27-00543-s001.zip › S8 pairwise_gene_overlap_500_percent (1).xlsx]

## Sheet: Sheet1
Disease 1	Disease 2	Common genes	Unique genes (non-overlapping)	Common genes %
Astma	Celiac disease	61	1361	4.29
Astma	Colitis	15	654	2.24
Astma	Crohn disease	28	715	3.77
Astma	Multiple sclerosis	55	1004	5.19
Astma	Psoriasis	26	825	3.06
Astma	Rheumatoid arthritis	53	1019	4.94
Astma	SLE	18	663	2.64
Astma	T1DM	81	1358	5.63
Astma	Thyroid disease	35	805	4.17
Celiac disease	Colitis	16	1053	1.5
Celiac disease	Crohn disease	21	1130	1.82
Celiac disease	Multiple sclerosis	80	1355	5.57
Celiac disease	Psoriasis	46	1186	3.73
Celiac disease	Rheumatoid arthritis	81	1364	5.61
Celiac disease	SLE	21	1058	1.95
Celiac disease	T1DM	128	1665	7.14
Celiac disease	Thyroid disease	56	1164	4.59
Colitis	Crohn disease	18	337	5.07
Colitis	Multiple sclerosis	9	698	1.27
Colitis	Psoriasis	15	449	3.23
Colitis	Rheumatoid arthritis	19	689	2.68
Colitis	SLE	5	291	1.69
Colitis	T1DM	26	1070	2.37
Colitis	Thyroid disease	15	447	3.25
Crohn disease	Multiple sclerosis	14	775	1.77
Crohn disease	Psoriasis	15	536	2.72
Crohn disease	Rheumatoid arthritis	22	770	2.78
Crohn disease	SLE	7	374	1.84
Crohn disease	T1DM	32	1145	2.72
Crohn disease	Thyroid disease	18	528	3.3
Multiple sclerosis	Psoriasis	30	849	3.41
Multiple sclerosis	Rheumatoid arthritis	55	1047	4.99
Multiple sclerosis	SLE	28	675	3.98
Multiple sclerosis	T1DM	86	1380	5.87
Multiple sclerosis	Thyroid disease	41	825	4.73
Psoriasis	Rheumatoid arthritis	40	840	4.55
Psoriasis	SLE	12	470	2.49
Psoriasis	T1DM	49	1217	3.87
Psoriasis	Thyroid disease	27	616	4.2
Rheumatoid arthritis	SLE	35	672	4.95
Rheumatoid arthritis	T1DM	104	1355	7.13
Rheumatoid arthritis	Thyroid disease	52	814	6
SLE	T1DM	33	1071	2.99
SLE	Thyroid disease	21	450	4.46
T1DM	Thyroid disease	64	1185	5.12
			Average	3.806
