# Supplementary material for: Identifying a Common Autoimmune Gene Core as a Tool for Verifying Biological Significance and Applicability of Polygenic Risk Scores
Source: Int J Mol Sci. 2026 Jan 5;27(1):543. doi: 10.3390/ijms27010543 (PMC12786532; doi:10.3390/ijms27010543)
Supplement: Supplementary file 1 [file ijms-27-00543-s001.zip › S9 pairwise_gene_overlap_250_percent (1).xlsx]

## Sheet: Sheet1
Disease 1	Disease 2	Common genes	Unique genes (non-overlapping)	Common genes %
Astma	Celiac disease	10	378	2.58
Astma	Colitis	1	359	0.28
Astma	Crohn disease	3	373	0.8
Astma	Multiple sclerosis	16	327	4.66
Astma	Psoriasis	7	424	1.62
Astma	Rheumatoid arthritis	24	536	4.29
Astma	SLE	17	342	4.74
Astma	T1DM	16	432	3.57
Astma	Thyroid disease	14	394	3.43
Celiac disease	Colitis	6	311	1.89
Celiac disease	Crohn disease	5	331	1.49
Celiac disease	Multiple sclerosis	13	295	4.22
Celiac disease	Psoriasis	10	380	2.56
Celiac disease	Rheumatoid arthritis	22	502	4.2
Celiac disease	SLE	10	318	3.05
Celiac disease	T1DM	21	384	5.19
Celiac disease	Thyroid disease	17	350	4.63
Colitis	Crohn disease	16	272	5.56
Colitis	Multiple sclerosis	4	276	1.43
Colitis	Psoriasis	11	341	3.12
Colitis	Rheumatoid arthritis	16	477	3.25
Colitis	SLE	5	291	1.69
Colitis	T1DM	12	365	3.18
Colitis	Thyroid disease	12	323	3.58
Crohn disease	Multiple sclerosis	2	298	0.67
Crohn disease	Psoriasis	9	363	2.42
Crohn disease	Rheumatoid arthritis	14	499	2.73
Crohn disease	SLE	6	307	1.92
Crohn disease	T1DM	5	397	1.24
Crohn disease	Thyroid disease	9	347	2.53
Multiple sclerosis	Psoriasis	9	343	2.56
Multiple sclerosis	Rheumatoid arthritis	19	469	3.89
Multiple sclerosis	SLE	9	281	3.1
Multiple sclerosis	T1DM	17	353	4.59
Multiple sclerosis	Thyroid disease	14	317	4.23
Psoriasis	Rheumatoid arthritis	22	542	3.9
Psoriasis	SLE	10	358	2.72
Psoriasis	T1DM	16	434	3.56
Psoriasis	Thyroid disease	10	404	2.42
Rheumatoid arthritis	SLE	31	462	6.29
Rheumatoid arthritis	T1DM	48	516	8.51
Rheumatoid arthritis	Thyroid disease	28	514	5.17
SLE	T1DM	16	372	4.12
SLE	Thyroid disease	16	330	4.62
T1DM	Thyroid disease	21	408	4.9
			Average	3.35778
